# Supplementary material for: N,N′-Dimethyl-N,N′-bis­(pyridin-2-yl)methane­diamine
Source: Acta Crystallogr Sect E Struct Rep Online. 2011 Nov 9;67(Pt 12):o3226. doi: 10.1107/S1600536811046320 (PMC3238888; doi:10.1107/S1600536811046320)
Supplement: Supplementary file 1 [file e-67-o3226-sup1.cif]

##############################################################################
#                                                                            #
# This CIF contains the data in a paper accepted for publication in          #
# Acta Crystallographica Section E. It conforms to the requirements of       #
# Notes for Authors for Acta Crystallographica Section E, and has been       #
# peer reviewed under the auspices of the IUCr Commission on Journals.       #
#                                                                            #
# Full details of the Crystallographic Information File format               #
# are given in the paper "The Crystallographic Information File (CIF):       #
# a New Standard Archive File for Crystallography" by S. R. Hall, F. H.      #
# Allen and I. D. Brown [Acta Cryst. (1991), A47, 655-685].                  #
#                                                                            #
# The current version of the core CIF dictionary is obtainable from          #
# ftp://ftp.iucr.org/pub/cif_core.dic.                                       #
#                                                                            #
# Software is freely available for graphical display of the structure(s)     #
# in this CIF. For information consult the CIF software page                 #
# http://www.iucr.org/resources/cif/software.                                #
#                                                                            #
# This file may be used for bona fide research purposes within the           #
# scientific community so long as proper attribution is given to the journal # 
# article from which it was obtained.                                        #
#                                                                            #
##############################################################################
data_I
_audit_creation_method     SHELXL-97
_chemical_name_systematic
;
<i>N</i>,<i>N</i>'-Dimethyl-<i>N</i>,<i>N</i>'-bis(pyridin-2-yl)methanediamine
;
_chemical_name_common     ?
_chemical_formula_moiety     'C13 H16 N4'
_chemical_formula_sum     'C13 H16 N4'
_chemical_formula_iupac     'C13 H16 N4'
_chemical_formula_weight     228.30
_chemical_melting_point     ?
_symmetry_cell_setting     monoclinic
_symmetry_space_group_name_H-M     'P 21/n'
_symmetry_space_group_name_hall     -P2yn
_space_group_name_Hall     '-P 2yn'
loop_
    _symmetry_equiv_pos_as_xyz
    'x, y, z'
    '-x+1/2, y+1/2, -z+1/2'
    '-x, -y, -z'
    'x-1/2, -y-1/2, z-1/2'
_cell_length_a     11.6652(7)
_cell_length_b     8.3921(5)
_cell_length_c     12.8966(7)
_cell_angle_alpha     90.00
_cell_angle_beta     106.634(2)
_cell_angle_gamma     90.00
_cell_volume     1209.69(12)
_cell_formula_units_Z     4
_cell_measurement_reflns_used     2516
_cell_measurement_theta_min     2.08
_cell_measurement_theta_max     26.53
_cell_measurement_temperature     100(2)
_exptl_crystal_description     rod
_exptl_crystal_colour     colourless
_exptl_crystal_size_max     0.12
_exptl_crystal_size_mid     0.08
_exptl_crystal_size_min     0.08
_exptl_crystal_density_diffrn     1.254
_exptl_crystal_density_meas     ?
_exptl_crystal_density_method     'not measured'
_exptl_crystal_F_000     488
_exptl_absorpt_coefficient_mu     0.079
_exptl_absorpt_correction_type     multi-scan
_exptl_absorpt_process_details     '(SADABS; Sheldrick, 1996)'
_exptl_absorpt_correction_T_min     0.9633
_exptl_absorpt_correction_T_max     0.9858
_exptl_special_details     ?
_diffrn_ambient_temperature     100(2)
_diffrn_radiation_type     MoK\a
_diffrn_radiation_wavelength     0.71073
_diffrn_radiation_source     'fine-focus sealed tube'
_diffrn_radiation_monochromator     graphite
_diffrn_measurement_device_type     'Bruker APEXII'
_diffrn_measurement_method     \q/2\f
_diffrn_detector_area_resol_mean     ?
_diffrn_reflns_number     27844
_diffrn_reflns_av_R_equivalents     0.0504
_diffrn_reflns_av_sigmaI/netI     0.0258
_diffrn_reflns_theta_min     2.08
_diffrn_reflns_theta_max     26.53
_diffrn_reflns_theta_full     26.53
_diffrn_measured_fraction_theta_max     0.999
_diffrn_measured_fraction_theta_full     0.999
_diffrn_reflns_limit_h_min     -14
_diffrn_reflns_limit_h_max     14
_diffrn_reflns_limit_k_min     -10
_diffrn_reflns_limit_k_max     10
_diffrn_reflns_limit_l_min     -16
_diffrn_reflns_limit_l_max     14
_diffrn_standards_number     4
_diffrn_standards_interval_count     ?
_diffrn_standards_interval_time     30
_diffrn_standards_decay_%     0.00
_refine_special_details
;
Refinement of <i>F</i>^2^ against ALL reflections. The weighted <i>R</i>-factor
<i>wR</i> and goodness of fit <i>S</i> are based on <i>F</i>^2^, conventional
<i>R</i>-factors <i>R</i> are based on <i>F</i>, with <i>F</i> set to zero for
negative <i>F</i>^2^. The threshold expression of <i>F</i>^2^ >
\s(<i>F</i>^2^) is used only for calculating <i>R</i>-factors(gt) <i>etc</i>.
and is not relevant to the choice of reflections for refinement.
<i>R</i>-factors based on <i>F</i>^2^ are statistically about twice as large
as those based on <i>F</i>, and <i>R</i>- factors based on ALL data will be
even larger.
;
_reflns_number_total     2516
_reflns_number_gt     2105
_reflns_threshold_expression     I>2sigma(I)
_refine_ls_structure_factor_coef     Fsqd
_refine_ls_matrix_type     full
_refine_ls_R_factor_all     0.0467
_refine_ls_R_factor_gt     0.0378
_refine_ls_wR_factor_gt     0.1156
_refine_ls_wR_factor_ref     0.1250
_refine_ls_goodness_of_fit_ref     0.963
_refine_ls_restrained_S_all     0.963
_refine_ls_number_reflns     2516
_refine_ls_number_parameters     218
_refine_ls_number_restraints     0
_refine_ls_hydrogen_treatment     refall
_refine_ls_weighting_scheme     calc
_refine_ls_weighting_details
         'calc w=1/[\s^2^(Fo^2^)+(0.1000P)^2^+0.0000P] where P=(Fo^2^+2Fc^2^)/3'
_atom_sites_solution_hydrogens     geom
_atom_sites_solution_primary     direct
_atom_sites_solution_secondary     difmap
_refine_ls_shift/su_max     0.000
_refine_ls_shift/su_mean     0.000
_refine_diff_density_max     0.225
_refine_diff_density_min     -0.206
_refine_ls_extinction_method     none
_refine_ls_extinction_coef     ?
loop_
    _atom_type_symbol
    _atom_type_description
    _atom_type_scat_dispersion_real
    _atom_type_scat_dispersion_imag
    _atom_type_scat_source
    'C' 'C' 0.0033 0.0016
                         'International Tables Vol C Tables 4.2.6.8 and 6.1.1.4'
    'H' 'H' 0.0000 0.0000
                         'International Tables Vol C Tables 4.2.6.8 and 6.1.1.4'
    'N' 'N' 0.0061 0.0033
                         'International Tables Vol C Tables 4.2.6.8 and 6.1.1.4'
_computing_data_collection     'APEX2 (Bruker, 2007)'
_computing_cell_refinement     'SAINT (Bruker, 2007)'
_computing_data_reduction     'SAINT (Bruker, 2007)'
_computing_structure_solution     'SHELXS97 (Sheldrick, 2008)'
_computing_structure_refinement     'SHELXL97 (Sheldrick, 2008)'
_computing_molecular_graphics     'DIAMOND (Brandenburg & Putz, 2005)'
_computing_publication_material     'SHELXL97 (Sheldrick, 2008)'
loop_
    _atom_site_type_symbol
    _atom_site_label
    _atom_site_fract_x
    _atom_site_fract_y
    _atom_site_fract_z
    _atom_site_U_iso_or_equiv
    _atom_site_adp_type
    _atom_site_calc_flag
    _atom_site_refinement_flags
    _atom_site_occupancy
    _atom_site_symmetry_multiplicity
    _atom_site_disorder_assembly
    _atom_site_disorder_group
    N N1 0.43474(8) 0.22148(11) 0.82931(7) 0.0194(3) Uani d . 1 1 . .
    N N2 0.61745(8) 0.11262(11) 0.82658(8) 0.0203(3) Uani d . 1 1 . .
    N N3 0.59838(8) -0.15394(11) 0.89105(8) 0.0189(3) Uani d . 1 1 . .
    N N4 0.79220(8) -0.22454(12) 0.98754(7) 0.0182(3) Uani d . 1 1 . .
    C C1 0.34526(10) 0.32394(15) 0.78856(9) 0.0211(3) Uani d . 1 1 . .
    C C2 0.33876(11) 0.42500(14) 0.70242(9) 0.0214(3) Uani d . 1 1 . .
    C C3 0.43186(10) 0.41792(14) 0.65514(9) 0.0200(3) Uani d . 1 1 . .
    C C4 0.52555(10) 0.31431(14) 0.69472(9) 0.0173(3) Uani d . 1 1 . .
    C C5 0.52473(10) 0.21664(13) 0.78366(9) 0.0160(3) Uani d . 1 1 . .
    C C6 0.71691(12) 0.09942(17) 0.78056(12) 0.0272(3) Uani d . 1 1 . .
    C C7 0.62117(10) 0.01339(13) 0.91939(9) 0.0173(3) Uani d . 1 1 . .
    C C8 0.47475(11) -0.19594(16) 0.83643(11) 0.0240(3) Uani d . 1 1 . .
    C C9 0.67862(10) -0.27049(13) 0.94043(8) 0.0163(3) Uani d . 1 1 . .
    C C10 0.64315(11) -0.43154(14) 0.93928(9) 0.0205(3) Uani d . 1 1 . .
    C C11 0.72811(12) -0.54307(15) 0.98755(9) 0.0248(3) Uani d . 1 1 . .
    C C12 0.84533(12) -0.49686(15) 1.03581(9) 0.0255(3) Uani d . 1 1 . .
    C C13 0.87199(11) -0.33721(14) 1.03368(9) 0.0221(3) Uani d . 1 1 . .
    H H1 0.2816(13) 0.3259(16) 0.8256(12) 0.031(4) Uiso d . 1 1 . .
    H H2 0.2701(12) 0.4955(17) 0.6790(10) 0.029(4) Uiso d . 1 1 . .
    H H3 0.4313(12) 0.4841(17) 0.5946(11) 0.028(4) Uiso d . 1 1 . .
    H H4 0.5883(13) 0.3065(16) 0.6629(11) 0.025(3) Uiso d . 1 1 . .
    H H5 0.7601(15) 0.201(2) 0.7856(14) 0.048(5) Uiso d . 1 1 . .
    H H6 0.7696(15) 0.022(2) 0.8232(13) 0.047(4) Uiso d . 1 1 . .
    H H7 0.6898(15) 0.059(2) 0.7046(14) 0.045(4) Uiso d . 1 1 . .
    H H8 0.5576(11) 0.0536(14) 0.9520(10) 0.018(3) Uiso d . 1 1 . .
    H H9 0.6997(13) 0.0194(15) 0.9712(11) 0.023(3) Uiso d . 1 1 . .
    H H10 0.4350(13) -0.1019(18) 0.8023(12) 0.032(4) Uiso d . 1 1 . .
    H H11 0.4723(12) -0.2806(19) 0.7818(13) 0.035(4) Uiso d . 1 1 . .
    H H12 0.4316(13) -0.2327(17) 0.8900(12) 0.033(4) Uiso d . 1 1 . .
    H H13 0.5616(13) -0.4628(16) 0.9100(11) 0.028(4) Uiso d . 1 1 . .
    H H14 0.7042(13) -0.6532(18) 0.9862(12) 0.032(4) Uiso d . 1 1 . .
    H H15 0.9091(13) -0.5706(18) 1.0696(11) 0.033(4) Uiso d . 1 1 . .
    H H16 0.9557(12) -0.3009(15) 1.0693(11) 0.021(3) Uiso d . 1 1 . .
loop_
    _atom_site_aniso_label
    _atom_site_aniso_U_11
    _atom_site_aniso_U_22
    _atom_site_aniso_U_33
    _atom_site_aniso_U_12
    _atom_site_aniso_U_13
    _atom_site_aniso_U_23
    N1 0.0190(5) 0.0203(5) 0.0189(5) 0.0021(4) 0.0054(4) 0.0009(4)
    N2 0.0208(5) 0.0187(5) 0.0239(5) 0.0052(4) 0.0102(4) 0.0059(4)
    N3 0.0177(5) 0.0145(5) 0.0211(5) -0.0003(4) 0.0003(4) 0.0002(4)
    N4 0.0185(5) 0.0185(5) 0.0166(5) 0.0017(4) 0.0035(4) 0.0008(4)
    C1 0.0178(6) 0.0235(6) 0.0218(6) 0.0025(5) 0.0051(5) -0.0018(5)
    C2 0.0200(6) 0.0186(6) 0.0218(6) 0.0038(5) -0.0002(5) -0.0010(5)
    C3 0.0260(6) 0.0146(6) 0.0170(6) -0.0035(5) 0.0021(5) 0.0005(4)
    C4 0.0186(6) 0.0159(6) 0.0177(6) -0.0029(4) 0.0055(5) -0.0019(4)
    C5 0.0178(6) 0.0133(6) 0.0162(5) -0.0015(4) 0.0037(4) -0.0029(4)
    C6 0.0236(7) 0.0254(7) 0.0363(8) 0.0077(6) 0.0145(6) 0.0075(6)
    C7 0.0197(6) 0.0149(6) 0.0159(6) 0.0004(5) 0.0030(5) 0.0000(4)
    C8 0.0196(6) 0.0204(7) 0.0274(7) -0.0006(5) -0.0007(5) -0.0002(5)
    C9 0.0208(6) 0.0172(6) 0.0120(5) 0.0008(5) 0.0063(4) 0.0005(4)
    C10 0.0254(7) 0.0185(6) 0.0178(6) -0.0024(5) 0.0067(5) -0.0015(4)
    C11 0.0400(8) 0.0151(6) 0.0208(6) 0.0022(5) 0.0111(6) 0.0001(5)
    C12 0.0342(7) 0.0219(6) 0.0202(6) 0.0119(5) 0.0072(5) 0.0039(5)
    C13 0.0224(6) 0.0258(7) 0.0173(6) 0.0063(5) 0.0044(5) 0.0011(5)
_geom_special_details
;
All e.s.d.'s (except the e.s.d. in the dihedral angle between two l.s. planes)
are estimated using the full covariance matrix. The cell e.s.d.'s are taken
into account individually in the estimation of e.s.d.'s in distances, angles
and torsion angles; correlations between e.s.d.'s in cell parameters are only
used when they are defined by crystal symmetry. An approximate (isotropic)
treatment of cell e.s.d.'s is used for estimating e.s.d.'s involving l.s.
planes.
;
loop_
    _geom_bond_atom_site_label_1
    _geom_bond_atom_site_label_2
    _geom_bond_site_symmetry_2
    _geom_bond_distance
    _geom_bond_publ_flag
    N1 C1 . 1.3382(15) ?
    N1 C5 . 1.3431(15) ?
    N2 C5 . 1.3769(15) ?
    N2 C7 . 1.4485(14) ?
    N2 C6 . 1.4508(15) ?
    N3 C9 . 1.3773(15) ?
    N3 C8 . 1.4556(15) ?
    N3 C7 . 1.4563(15) ?
    N4 C13 . 1.3406(15) ?
    N4 C9 . 1.3463(15) ?
    C1 C2 . 1.3823(17) ?
    C1 H1 . 0.992(15) ?
    C2 C3 . 1.3907(17) ?
    C2 H2 . 0.972(14) ?
    C3 C4 . 1.3753(17) ?
    C3 H3 . 0.957(15) ?
    C4 C5 . 1.4121(16) ?
    C4 H4 . 0.938(15) ?
    C6 H5 . 0.983(17) ?
    C6 H6 . 0.951(18) ?
    C6 H7 . 0.998(17) ?
    C7 H8 . 1.010(13) ?
    C7 H9 . 0.968(14) ?
    C8 H10 . 0.957(16) ?
    C8 H11 . 0.996(16) ?
    C8 H12 . 1.012(16) ?
    C9 C10 . 1.4123(16) ?
    C10 C11 . 1.3756(17) ?
    C10 H13 . 0.954(14) ?
    C11 C12 . 1.3858(19) ?
    C11 H14 . 0.964(15) ?
    C12 C13 . 1.3775(18) ?
    C12 H15 . 0.969(15) ?
    C13 H16 . 1.001(14) ?
loop_
    _geom_angle_atom_site_label_1
    _geom_angle_atom_site_label_2
    _geom_angle_atom_site_label_3
    _geom_angle_site_symmetry_1
    _geom_angle_site_symmetry_3
    _geom_angle
    _geom_angle_publ_flag
    C1 N1 C5 . . 117.83(10) ?
    C5 N2 C7 . . 122.07(9) ?
    C5 N2 C6 . . 120.81(10) ?
    C7 N2 C6 . . 117.12(9) ?
    C9 N3 C8 . . 119.99(10) ?
    C9 N3 C7 . . 121.18(9) ?
    C8 N3 C7 . . 116.06(10) ?
    C13 N4 C9 . . 117.83(10) ?
    N1 C1 C2 . . 124.54(11) ?
    N1 C1 H1 . . 115.4(8) ?
    C2 C1 H1 . . 120.0(8) ?
    C1 C2 C3 . . 117.13(11) ?
    C1 C2 H2 . . 118.3(8) ?
    C3 C2 H2 . . 124.6(8) ?
    C4 C3 C2 . . 120.11(11) ?
    C4 C3 H3 . . 119.2(9) ?
    C2 C3 H3 . . 120.7(9) ?
    C3 C4 C5 . . 118.62(11) ?
    C3 C4 H4 . . 121.2(9) ?
    C5 C4 H4 . . 120.1(9) ?
    N1 C5 N2 . . 117.75(10) ?
    N1 C5 C4 . . 121.76(10) ?
    N2 C5 C4 . . 120.49(10) ?
    N2 C6 H5 . . 111.2(10) ?
    N2 C6 H6 . . 106.0(10) ?
    H5 C6 H6 . . 108.4(14) ?
    N2 C6 H7 . . 111.2(10) ?
    H5 C6 H7 . . 111.7(14) ?
    H6 C6 H7 . . 108.0(13) ?
    N2 C7 N3 . . 112.76(9) ?
    N2 C7 H8 . . 107.5(7) ?
    N3 C7 H8 . . 108.9(7) ?
    N2 C7 H9 . . 109.8(8) ?
    N3 C7 H9 . . 107.0(8) ?
    H8 C7 H9 . . 111.0(10) ?
    N3 C8 H10 . . 107.8(9) ?
    N3 C8 H11 . . 109.9(8) ?
    H10 C8 H11 . . 110.5(12) ?
    N3 C8 H12 . . 111.2(8) ?
    H10 C8 H12 . . 107.2(12) ?
    H11 C8 H12 . . 110.2(13) ?
    N4 C9 N3 . . 117.13(10) ?
    N4 C9 C10 . . 121.76(10) ?
    N3 C9 C10 . . 121.10(10) ?
    C11 C10 C9 . . 118.39(11) ?
    C11 C10 H13 . . 119.9(9) ?
    C9 C10 H13 . . 121.6(8) ?
    C10 C11 C12 . . 120.22(12) ?
    C10 C11 H14 . . 118.5(9) ?
    C12 C11 H14 . . 121.3(9) ?
    C13 C12 C11 . . 117.55(11) ?
    C13 C12 H15 . . 118.8(9) ?
    C11 C12 H15 . . 123.7(9) ?
    N4 C13 C12 . . 124.25(12) ?
    N4 C13 H16 . . 116.8(7) ?
    C12 C13 H16 . . 118.9(7) ?
loop_
    _geom_hbond_atom_site_label_D
    _geom_hbond_atom_site_label_H
    _geom_hbond_atom_site_label_A
    _geom_hbond_site_symmetry_A
    _geom_hbond_distance_DH
    _geom_hbond_distance_HA
    _geom_hbond_distance_DA
    _geom_hbond_angle_DHA
    C1 H1 Cg2 3_657 0.99(2) 2.64(2) 3.4840(10)
                                             143.0(10)
    C6 H7 Cg2 2_656 1.00(2) 2.75(2) 3.545(2) 137.0(10)
    C10 H13 Cg1 1_545 0.95(2) 2.900(10)
                                      3.6370(10)
                                               135.0(10)
_iucr_refine_instructions_details
;
TITL p21n in P2(1)/n
CELL 0.71073  11.6652   8.3921  12.8966  90.000 106.634  90.000
ZERR    4.00   0.0007   0.0005   0.0007   0.000   0.002   0.000
LATT  1
SYMM 0.5-X, 0.5+Y, 0.5-Z
SFAC C H N
UNIT 52 64 16
TEMP -197
L.S. 16
BOND
FMAP 2
PLAN 5
ACTA
WGHT    0.100000
FVAR       0.21834
N1    3    0.434735    0.221485    0.829311    11.00000    0.01903    0.02032 =
         0.01887    0.00088    0.00543    0.00215
N2    3    0.617454    0.112617    0.826583    11.00000    0.02076    0.01869 =
         0.02388    0.00593    0.01021    0.00522
N3    3    0.598382   -0.153945    0.891055    11.00000    0.01767    0.01453 =
         0.02112    0.00016    0.00029   -0.00026
N4    3    0.792198   -0.224545    0.987539    11.00000    0.01847    0.01847 =
         0.01661    0.00081    0.00351    0.00165
C1    1    0.345257    0.323939    0.788558    11.00000    0.01783    0.02345 =
         0.02176   -0.00185    0.00511    0.00253
C2    1    0.338760    0.425001    0.702423    11.00000    0.02002    0.01864 =
         0.02181   -0.00095   -0.00017    0.00377
C3    1    0.431861    0.417915    0.655137    11.00000    0.02602    0.01460 =
         0.01698    0.00046    0.00210   -0.00352
C4    1    0.525551    0.314314    0.694716    11.00000    0.01865    0.01586 =
         0.01770   -0.00189    0.00549   -0.00293
C5    1    0.524726    0.216645    0.783665    11.00000    0.01781    0.01328 =
         0.01619   -0.00287    0.00369   -0.00149
C6    1    0.716911    0.099416    0.780557    11.00000    0.02360    0.02535 =
         0.03634    0.00747    0.01448    0.00770
C7    1    0.621168    0.013393    0.919390    11.00000    0.01975    0.01493 =
         0.01586   -0.00003    0.00300    0.00044
C8    1    0.474750   -0.195936    0.836434    11.00000    0.01958    0.02036 =
         0.02738   -0.00019   -0.00071   -0.00062
C9    1    0.678616   -0.270491    0.940429    11.00000    0.02077    0.01715 =
         0.01204    0.00046    0.00626    0.00081
C10   1    0.643154   -0.431543    0.939275    11.00000    0.02543    0.01848 =
         0.01784   -0.00155    0.00668   -0.00243
C11   1    0.728108   -0.543066    0.987550    11.00000    0.03996    0.01513 =
         0.02078    0.00014    0.01110    0.00223
C12   1    0.845333   -0.496857    1.035814    11.00000    0.03423    0.02186 =
         0.02021    0.00387    0.00725    0.01190
C13   1    0.871990   -0.337207    1.033680    11.00000    0.02235    0.02580 =
         0.01733    0.00109    0.00445    0.00629
H1    2    0.281564    0.325881    0.825588    11.00000    0.03125
H2    2    0.270082    0.495510    0.679016    11.00000    0.02890
H3    2    0.431347    0.484132    0.594553    11.00000    0.02778
H4    2    0.588277    0.306517    0.662932    11.00000    0.02483
H5    2    0.760080    0.201034    0.785636    11.00000    0.04850
H6    2    0.769636    0.022475    0.823174    11.00000    0.04692
H7    2    0.689845    0.059283    0.704550    11.00000    0.04509
H8    2    0.557578    0.053627    0.951979    11.00000    0.01782
H9    2    0.699698    0.019433    0.971164    11.00000    0.02263
H10   2    0.434954   -0.101892    0.802276    11.00000    0.03239
H11   2    0.472255   -0.280644    0.781764    11.00000    0.03473
H12   2    0.431570   -0.232710    0.889957    11.00000    0.03319
H13   2    0.561593   -0.462844    0.910027    11.00000    0.02795
H14   2    0.704160   -0.653164    0.986209    11.00000    0.03153
H15   2    0.909061   -0.570573    1.069561    11.00000    0.03306
H16   2    0.955704   -0.300861    1.069331    11.00000    0.02108
HKLF 4
REM  p21n in P2(1)/n
REM R1 =  0.0378 for   2105 Fo > 4sig(Fo)  and  0.0467 for all   2516 data
REM    218 parameters refined using      0 restraints
END
WGHT      0.0528      0.2108
REM Highest difference peak  0.225,  deepest hole -0.206,  1-sigma level  0.040
Q1    1   0.5146  0.2430  0.7290  11.00000  0.05    0.23
Q2    1   0.6580 -0.3515  0.9289  11.00000  0.05    0.18
Q3    1   0.6036 -0.0773  0.9008  11.00000  0.05    0.17
Q4    1   0.8012 -0.1291  0.9998  11.00000  0.05    0.16
Q5    1   0.6165  0.0757  0.8653  11.00000  0.05    0.16
;
data_global
_journal_date_recd_electronic     2011-10-22
_journal_date_accepted     2011-11-03
_journal_name_full     'Acta Crystallographica, Section E'
_journal_year     2011
_journal_volume     67
_journal_issue     12
_journal_page_first     o3226
_journal_page_last     o3226
_journal_paper_category     QO
_journal_coeditor_code     BX2378
_publ_contact_author_name     'Gyungse Park and Dong-Heon Lee'
_publ_contact_author_address
;
The Department of Chemistry
College of Science and Technology
Kunsan National University
68 Miryong-Dong, Kusan, Jeollabuk-Do 573-701
Republic of Korea
;
_publ_contact_author_email     parkg@kunsan.ac.kr
_publ_contact_author_fax     '+82-63-469-4571'
_publ_contact_author_phone     '+82-63-469-4572'
_publ_section_title
;
<i>N</i>,<i>N</i>'-Dimethyl-<i>N</i>,<i>N</i>'-bis(pyridin-2-yl)methanediamine
;
loop_
    _publ_author_name
    _publ_author_footnote
    _publ_author_address
    'Lee, Moon-Sun' .
;
Department of Chemistry, Chonbuk National University
Jeonju
Chonbuk 561-756
Republic of Korea
;
    'Yoon, Minyoung' .
;
National Creative Research Initiative Center for Smart Supramolecules (CSS),
Department of Chemistry and Division of Advanced Materials Science,
Pohang University of Science and Technology (POSTECH), Pohang 790-784,
Republic of Korea
;
    'Yang, O-bong' .
;
School of Semiconductor and Chemical Engineering & Solar Energy Research Center
Chonbuk National University
Jeonju
Chonbuk 561-756
Republic of Korea
;
    'Lee, Dong-Heon' .
;
Department of Chemistry, Chonbuk National University
Jeonju
Chonbuk 561-756
Republic of Korea
;
    'Park, Gyungse'
;
;
;
The Department of Chemistry
College of Science and Technology
Kunsan National University
68 Miryong-Dong, Kusan, Jeollabuk-Do 573-701
Republic of Korea
;
