# Supplementary material for: N,N′-Dimethyl-N,N′-bis­(pyridin-2-yl)methane­diamine
Source: Acta Crystallogr Sect E Struct Rep Online. 2011 Nov 9;67(Pt 12):o3226. doi: 10.1107/S1600536811046320 (PMC3238888; doi:10.1107/S1600536811046320)
Supplement: Supplementary file 2 [file e-67-o3226-Isup2.hkl]

# 
# h,k,l, Fc-squared, Fo-squared, sigma(Fo-squared) and status flag 
# 
data_I
_shelx_title ' p21n in P2(1)/n' 
_shelx_refln_list_code          4 
_shelx_F_calc_maximum      147.42 
_exptl_crystal_F_000       488.00 
_reflns_d_resolution_high  0.7957 
 
loop_ 
 _symmetry_equiv_pos_as_xyz 
 'x, y, z' 
 '-x+1/2, y+1/2, -z+1/2' 
 '-x, -y, -z' 
 'x-1/2, -y-1/2, z-1/2' 
 
_cell_length_a    11.6652 
_cell_length_b     8.3921 
_cell_length_c    12.8966 
_cell_angle_alpha  90.000 
_cell_angle_beta  106.634 
_cell_angle_gamma  90.000 
 
_shelx_F_squared_multiplier     1.000 
 
loop_ 
 _refln_index_h 
 _refln_index_k 
 _refln_index_l 
 _refln_F_squared_calc 
 _refln_F_squared_meas 
 _refln_F_squared_sigma 
 _refln_observed_status 
   2   0   0        3.14        2.23      0.45 o 
   4   0   0     1339.49     1377.52     12.94 o 
   6   0   0       70.11       79.46      2.53 o 
   8   0   0       23.27       18.95      1.64 o 
  10   0   0       31.75       36.05      3.26 o 
  12   0   0       88.27       86.19      8.37 o 
  14   0   0       12.72        4.99      4.81 o 
   1   1   0      635.89      559.19      4.01 o 
   2   1   0      148.68      137.77      1.35 o 
   3   1   0       75.40       64.56      1.19 o 
   4   1   0       25.09       19.32      0.70 o 
   5   1   0      872.72      982.32      7.14 o 
   6   1   0      723.06      761.36      6.02 o 
   7   1   0       49.86       50.86      1.62 o 
   8   1   0        0.99        0.79      0.63 o 
   9   1   0      435.74      464.48      6.39 o 
  10   1   0     1959.01     1965.82     22.69 o 
  11   1   0        0.10        1.53      1.51 o 
  12   1   0      221.68      242.70      9.27 o 
  13   1   0      199.77      199.70     10.89 o 
   0   2   0     1043.40      991.65     10.02 o 
   1   2   0     4525.18     4101.28     27.00 o 
   2   2   0     2695.95     2565.11     16.91 o 
   3   2   0      556.80      534.45      4.50 o 
   4   2   0     1444.79     1512.65     11.16 o 
   5   2   0     1014.10     1121.64      8.56 o 
   6   2   0      101.37      113.02      2.24 o 
   7   2   0       63.83       76.70      2.03 o 
   8   2   0      238.55      226.02      4.08 o 
   9   2   0      374.92      383.11      5.54 o 
  10   2   0       89.55       74.17      3.31 o 
  11   2   0       13.65       16.43      2.68 o 
  12   2   0        7.09        8.82      3.21 o 
  13   2   0       67.58       61.25      6.22 o 
   1   3   0      534.18      534.36      4.56 o 
   2   3   0       28.66       34.81      0.91 o 
   3   3   0      615.73      618.73      5.47 o 
   4   3   0      182.04      185.22      2.43 o 
   5   3   0      545.87      592.35      5.94 o 
   6   3   0       58.23       63.91      2.10 o 
   7   3   0      153.21      169.60      3.76 o 
   8   3   0      365.27      381.28      5.44 o 
   9   3   0      181.74      173.17      4.45 o 
  10   3   0        2.97        2.36      1.57 o 
  11   3   0        4.25        7.25      2.31 o 
  12   3   0       10.92       20.23      3.77 o 
  13   3   0        3.38        9.59      3.49 o 
   0   4   0      548.19      504.48      6.26 o 
   1   4   0      542.12      593.39      5.19 o 
   2   4   0       21.93       23.90      0.90 o 
   3   4   0      726.86      837.52      7.09 o 
   4   4   0      493.12      602.63      5.95 o 
   5   4   0       10.87        9.04      1.01 o 
   6   4   0      154.32      137.58      3.59 o 
   7   4   0       21.49       20.08      1.49 o 
   8   4   0      153.49      145.23      3.78 o 
   9   4   0      185.34      186.31      7.04 o 
  10   4   0       15.88       18.82      2.58 o 
  11   4   0       12.63       10.78      2.59 o 
  12   4   0        0.03       -0.56      2.30 o 
   1   5   0      513.26      506.48      4.99 o 
   2   5   0      121.36      116.43      2.29 o 
   3   5   0      181.21      183.67      3.00 o 
   4   5   0       18.11       15.45      1.14 o 
   5   5   0      263.69      261.44      4.49 o 
   6   5   0       44.96       43.15      2.08 o 
   7   5   0      166.99      178.35      4.52 o 
   8   5   0      301.74      260.06      7.29 o 
   9   5   0      196.41      197.57      7.06 o 
  10   5   0       68.70       69.17      4.63 o 
  11   5   0        4.33        4.30      2.32 o 
  12   5   0       27.79       40.38      5.12 o 
   0   6   0        3.85        2.89      1.07 o 
   1   6   0       38.15       35.96      1.50 o 
   2   6   0       91.81       84.54      2.18 o 
   3   6   0      142.68      133.29      2.99 o 
   4   6   0      124.28      119.45      3.00 o 
   5   6   0      185.14      189.67      3.91 o 
   6   6   0       13.90       13.19      1.38 o 
   7   6   0      124.91      116.43      5.08 o 
   8   6   0      398.99      366.43      8.93 o 
   9   6   0       71.50       68.96      4.43 o 
  10   6   0        0.09        0.61      2.26 o 
  11   6   0        0.89       -0.40      2.52 o 
   1   7   0      222.67      212.45      3.91 o 
   2   7   0        0.16        0.51      0.76 o 
   3   7   0     1525.11     1444.57     15.47 o 
   4   7   0       76.29       73.31      3.02 o 
   5   7   0       55.30       56.95      2.96 o 
   6   7   0       74.96       61.87      3.92 o 
   7   7   0       60.94       45.07      3.70 o 
   8   7   0       96.53       88.61      5.19 o 
   9   7   0        0.84        0.49      2.25 o 
  10   7   0        7.55       10.13      3.59 o 
   0   8   0      105.57      135.59      7.09 o 
   1   8   0       78.83       77.76      4.27 o 
   2   8   0       90.60       96.59      4.60 o 
   3   8   0        0.89        1.09      1.68 o 
   4   8   0       76.79       67.29      4.87 o 
   5   8   0       58.91       58.76      4.53 o 
   6   8   0       52.85       38.94      4.25 o 
   7   8   0       12.97        9.03      2.90 o 
   8   8   0        0.65        2.30      2.62 o 
   9   8   0        0.40       -1.46      2.94 o 
   1   9   0      278.88      305.00     11.92 o 
   2   9   0       74.90       68.04      8.21 o 
   3   9   0        0.90        4.76      2.69 o 
   4   9   0       58.00       53.18      6.82 o 
   5   9   0        0.00       -0.42      2.15 o 
   6   9   0      133.22      146.19      8.30 o 
   7   9   0       81.98      113.72      9.85 o 
   0  10   0      106.19       95.61     12.53 o 
   1  10   0       81.18       90.22      8.66 o 
   2  10   0       75.24       71.51      7.73 o 
   3  10   0        1.40       -1.42      2.97 o 
   4  10   0       18.48       22.06      5.14 o 
 -13   0   1       65.88       58.02      8.60 o 
 -11   0   1      988.98      978.54     22.70 o 
  -9   0   1        4.55        2.56      1.17 o 
  -7   0   1      524.48      547.75      7.52 o 
  -5   0   1      252.61      277.91      3.93 o 
  -3   0   1       94.86      108.20      1.94 o 
  -1   0   1      598.81      536.99      5.64 o 
   1   0   1     3392.77     3019.72     38.19 o 
   3   0   1      689.75      623.24      6.34 o 
   5   0   1      132.92      160.31      2.85 o 
   7   0   1      422.71      435.01      6.02 o 
   9   0   1      122.67      127.65      4.16 o 
  11   0   1     1156.70     1209.13     26.66 o 
  13   0   1        5.02        8.31      4.44 o 
 -14   1   1       33.78       30.99      4.92 o 
 -13   1   1       76.97       80.82      8.53 o 
 -12   1   1        1.95        1.75      2.08 o 
 -11   1   1      106.14      102.27      4.59 o 
 -10   1   1      158.42      168.96      4.09 o 
  -9   1   1        9.23        8.21      1.03 o 
  -8   1   1       28.53       33.39      1.41 o 
  -7   1   1       33.39       35.06      1.59 o 
  -6   1   1      125.99      145.51      2.28 o 
  -5   1   1      611.83      611.63      4.98 o 
  -4   1   1       98.49       92.59      1.51 o 
  -3   1   1      227.49      214.59      2.07 o 
  -2   1   1      169.99      156.45      1.58 o 
  -1   1   1        0.03        0.11      0.20 o 
   0   1   1        0.77       -0.21      0.21 o 
   1   1   1    11858.84    10970.68    209.54 o 
   2   1   1     7965.02     7400.20     60.45 o 
   3   1   1       20.83       25.98      0.76 o 
   4   1   1      129.88      125.29      1.90 o 
   5   1   1       43.44       43.67      1.18 o 
   6   1   1      633.94      720.38      6.34 o 
   7   1   1        0.00        0.14      0.54 o 
   8   1   1      164.05      170.14      3.25 o 
   9   1   1      208.71      198.95      3.68 o 
  10   1   1      155.07      155.63      4.89 o 
  11   1   1       34.05       32.46      3.23 o 
  12   1   1       29.85       26.12      3.50 o 
  13   1   1        3.50       11.74      3.47 o 
 -14   2   1        3.05        4.10      3.83 o 
 -13   2   1       25.03       22.71      4.28 o 
 -12   2   1       68.11       61.50      4.65 o 
 -11   2   1      111.09      103.49      5.05 o 
 -10   2   1      165.81      163.61      4.80 o 
  -9   2   1      666.09      662.71      7.72 o 
  -8   2   1      318.41      314.28      4.09 o 
  -7   2   1       17.94       16.89      1.05 o 
  -6   2   1       42.77       44.94      1.36 o 
  -5   2   1       13.50       11.97      0.73 o 
  -4   2   1       59.92       76.12      1.67 o 
  -3   2   1      454.97      430.72      3.90 o 
  -2   2   1      869.21      787.86      5.98 o 
  -1   2   1      394.85      356.72      3.11 o 
   0   2   1      549.41      500.96      3.86 o 
   1   2   1        8.19        8.04      0.51 o 
   2   2   1      442.72      412.24      4.05 o 
   3   2   1       46.44       44.01      1.10 o 
   4   2   1      321.89      373.69      3.83 o 
   5   2   1        1.14        1.77      0.49 o 
   6   2   1      237.64      240.57      3.12 o 
   7   2   1      160.00      177.64      3.71 o 
   8   2   1       19.22       18.96      1.16 o 
   9   2   1      504.98      487.32      6.52 o 
  10   2   1        2.76        5.42      1.58 o 
  11   2   1      235.34      203.13      7.85 o 
  12   2   1      177.70      202.30     10.06 o 
  13   2   1      229.72      251.17     14.29 o 
 -13   3   1        7.39        8.94      3.39 o 
 -12   3   1       66.72       62.11      4.77 o 
 -11   3   1        1.97        0.95      1.78 o 
 -10   3   1       17.44       19.53      1.87 o 
  -9   3   1      101.80      109.84      3.19 o 
  -8   3   1        1.95        0.51      0.78 o 
  -7   3   1        3.10        1.56      0.73 o 
  -6   3   1      106.77       96.56      2.22 o 
  -5   3   1      300.23      299.41      3.59 o 
  -4   3   1     1004.12     1023.25      8.16 o 
  -3   3   1     1717.85     1750.27     12.63 o 
  -2   3   1       22.77       24.11      0.86 o 
  -1   3   1     2804.42     2726.78     18.25 o 
   0   3   1      883.14      936.83      7.06 o 
   1   3   1     1400.25     1355.00     10.22 o 
   2   3   1      186.48      189.20      2.27 o 
   3   3   1      406.22      425.95      4.26 o 
   4   3   1        4.03        6.40      0.66 o 
   5   3   1      102.28      125.98      2.68 o 
   6   3   1      376.22      380.85      4.83 o 
   7   3   1       43.20       34.75      1.59 o 
   8   3   1       90.40       90.69      3.01 o 
   9   3   1      313.09      300.89      7.27 o 
  10   3   1        0.27        0.78      1.41 o 
  11   3   1        0.08       -0.12      1.73 o 
  12   3   1        0.61        1.41      2.24 o 
  13   3   1       10.78       17.04      3.85 o 
 -13   4   1       38.70       55.92      6.14 o 
 -12   4   1       92.12      106.02      6.35 o 
 -11   4   1        3.56        3.40      2.29 o 
 -10   4   1       47.14       53.03      3.74 o 
  -9   4   1      112.57      114.50      3.98 o 
  -8   4   1      156.92      151.54      3.87 o 
  -7   4   1      105.30      106.46      3.05 o 
  -6   4   1      469.88      439.97      6.02 o 
  -5   4   1       21.66       20.72      1.07 o 
  -4   4   1      122.95      129.45      2.35 o 
  -3   4   1      328.64      317.82      3.29 o 
  -2   4   1       86.87      107.58      1.95 o 
  -1   4   1      183.03      171.87      2.25 o 
   0   4   1      449.68      452.12      4.20 o 
   1   4   1       18.82       21.05      0.89 o 
   2   4   1      193.35      211.22      2.65 o 
   3   4   1        1.20        0.95      0.49 o 
   4   4   1      208.77      230.30      3.95 o 
   5   4   1       58.69       55.51      1.91 o 
   6   4   1     1134.73     1130.14     12.23 o 
   7   4   1      200.03      212.33      5.02 o 
   8   4   1      280.90      260.68      8.61 o 
   9   4   1        0.70        0.87      1.34 o 
  10   4   1       22.41       18.49      2.64 o 
  11   4   1       13.25       12.68      2.93 o 
  12   4   1       30.05       38.75      5.19 o 
 -12   5   1       77.00       88.34      8.56 o 
 -11   5   1       26.98       28.63      3.67 o 
 -10   5   1       44.50       38.90      3.58 o 
  -9   5   1       12.11       12.66      2.13 o 
  -8   5   1        0.18       -0.03      1.10 o 
  -7   5   1      619.67      599.72      9.03 o 
  -6   5   1       92.30       88.99      2.85 o 
  -5   5   1        0.47        2.37      0.81 o 
  -4   5   1      346.86      333.68      4.35 o 
  -3   5   1      270.38      296.79      3.73 o 
  -2   5   1      950.16     1015.60      9.09 o 
  -1   5   1      302.71      317.78      3.79 o 
   0   5   1       11.11        8.67      0.73 o 
   1   5   1       78.72       79.42      1.85 o 
   2   5   1      136.06      134.19      2.99 o 
   3   5   1       38.73       39.82      1.47 o 
   4   5   1        7.45        6.46      0.76 o 
   5   5   1      163.86      166.70      3.60 o 
   6   5   1      306.26      301.02      6.01 o 
   7   5   1       20.35       22.19      2.30 o 
   8   5   1       33.23       27.67      2.69 o 
   9   5   1       18.20       16.91      2.52 o 
  10   5   1       22.90       19.22      3.02 o 
  11   5   1        0.75       -0.79      2.25 o 
  12   5   1       48.17       55.26      6.06 o 
 -11   6   1       85.01      105.83     11.27 o 
 -10   6   1        0.03        0.64      2.30 o 
  -9   6   1      157.06      126.54      5.94 o 
  -8   6   1        2.07        3.78      1.77 o 
  -7   6   1      133.15      120.90      4.71 o 
  -6   6   1        3.74        3.80      1.07 o 
  -5   6   1      190.21      204.34      4.00 o 
  -4   6   1       38.06       35.56      1.59 o 
  -3   6   1       65.33       71.51      2.64 o 
  -2   6   1      289.91      305.38      4.48 o 
  -1   6   1        4.08        3.87      0.81 o 
   0   6   1       10.89        9.07      0.88 o 
   1   6   1       44.86       39.58      1.44 o 
   2   6   1       23.31       21.31      1.26 o 
   3   6   1      523.95      512.48      6.91 o 
   4   6   1       28.64       25.17      1.59 o 
   5   6   1       28.60       30.96      2.06 o 
   6   6   1       53.13       54.12      3.27 o 
   7   6   1      180.52      178.28      6.82 o 
   8   6   1      168.74      142.34      6.64 o 
   9   6   1        0.91        1.42      2.05 o 
  10   6   1        1.69        3.36      2.56 o 
  11   6   1        0.11       -2.34      2.80 o 
 -10   7   1        3.27        9.72      3.47 o 
  -9   7   1      121.10      139.58      8.05 o 
  -8   7   1      177.37      176.21      7.79 o 
  -7   7   1      169.07      166.24      7.55 o 
  -6   7   1        3.88        1.78      1.37 o 
  -5   7   1      138.07      129.92      4.57 o 
  -4   7   1      276.08      265.31      5.68 o 
  -3   7   1      192.73      200.41      3.80 o 
  -2   7   1       70.00       62.17      2.37 o 
  -1   7   1        2.43        1.45      0.84 o 
   0   7   1       21.39       25.28      1.44 o 
   1   7   1       91.00       93.08      3.01 o 
   2   7   1        6.49        5.09      1.04 o 
   3   7   1      223.33      238.62      5.04 o 
   4   7   1        8.56        8.26      1.41 o 
   5   7   1        0.62        1.93      1.60 o 
   6   7   1       53.93       48.56      5.45 o 
   7   7   1       10.91        7.32      2.09 o 
   8   7   1        5.10        4.42      2.25 o 
   9   7   1       13.15       14.08      3.20 o 
  10   7   1       37.16       45.26      4.99 o 
  -9   8   1        6.41        7.44      3.48 o 
  -8   8   1        9.16       13.20      3.16 o 
  -7   8   1        0.30       -1.10      2.33 o 
  -6   8   1        0.00        1.64      1.96 o 
  -5   8   1        0.15       -1.45      1.45 o 
  -4   8   1      125.62      115.06      5.45 o 
  -3   8   1        3.91        4.16      1.58 o 
  -2   8   1      190.81      185.64      6.05 o 
  -1   8   1       70.21       79.79      3.75 o 
   0   8   1      299.33      314.92      7.42 o 
   1   8   1      165.93      165.29      6.66 o 
   2   8   1      102.97       94.92      4.36 o 
   3   8   1       57.28       51.41      4.22 o 
   4   8   1      114.34      124.85      6.50 o 
   5   8   1      224.26      220.52      9.37 o 
   6   8   1       12.42       15.90      2.85 o 
   7   8   1       22.41       19.14      3.71 o 
   8   8   1       72.51       84.10      7.29 o 
  -7   9   1        0.00        0.91      2.88 o 
  -6   9   1       39.01       29.09      4.74 o 
  -5   9   1       16.53       23.15      4.32 o 
  -4   9   1        1.81        1.87      2.33 o 
  -3   9   1        0.91       -0.50      2.36 o 
  -2   9   1        5.39        9.21      3.00 o 
  -1   9   1       70.08       51.67      5.55 o 
   0   9   1      166.13      180.89      8.71 o 
   1   9   1       95.78      114.58      7.84 o 
   2   9   1       35.72       40.55      4.25 o 
   3   9   1       60.99       45.21      4.53 o 
   4   9   1        5.15        5.53      2.44 o 
   5   9   1        0.14        1.34      2.42 o 
   6   9   1       21.38       22.36      3.66 o 
   7   9   1       50.52       53.63      8.97 o 
  -4  10   1       50.61       56.44      6.29 o 
  -3  10   1       48.85       58.30      7.11 o 
  -2  10   1      264.08      262.14     14.47 o 
  -1  10   1       11.06       19.84      4.74 o 
   0  10   1      613.30      686.20     21.67 o 
   1  10   1        0.01        0.51      2.96 o 
   2  10   1        0.82       -0.86      3.70 o 
   3  10   1        2.76        7.16      3.86 o 
   4  10   1        2.03        2.56      4.41 o 
 -14   0   2       45.49       59.91     12.17 o 
 -12   0   2       59.55       57.04      6.60 o 
 -10   0   2       16.32       15.70      2.36 o 
  -8   0   2      277.48      270.95      5.62 o 
  -6   0   2     1463.86     1632.60     15.93 o 
  -4   0   2      382.63      363.46      4.72 o 
   0   0   2       65.23       48.21      1.49 o 
   2   0   2      315.65      261.94      3.90 o 
   4   0   2     1801.53     1821.06     19.87 o 
   6   0   2     1512.82     1575.64     17.67 o 
   8   0   2       57.76       58.72      2.82 o 
  10   0   2       74.37       83.50      5.28 o 
  12   0   2       24.92       28.81      5.20 o 
 -14   1   2        0.00       -2.02      2.73 o 
 -13   1   2        0.01       -2.36      2.36 o 
 -12   1   2      571.59      573.45     11.89 o 
 -11   1   2      135.64      145.86      4.94 o 
 -10   1   2      310.14      307.45      5.64 o 
  -9   1   2      408.28      401.79      5.27 o 
  -8   1   2       66.14       70.74      2.13 o 
  -7   1   2     1887.28     1994.56     15.63 o 
  -6   1   2      266.84      296.35      3.22 o 
  -5   1   2        0.26       -0.25      0.42 o 
  -4   1   2      993.99     1005.63      7.71 o 
  -3   1   2      610.80      581.21      4.72 o 
  -2   1   2        0.44       -0.34      0.36 o 
  -1   1   2        0.37        0.30      0.29 o 
   0   1   2      659.97      609.14      5.75 o 
   1   1   2     1356.64     1253.68     11.68 o 
   2   1   2      820.67      786.39      7.55 o 
   3   1   2        0.69        0.01      0.34 o 
   4   1   2      237.41      280.91      3.19 o 
   5   1   2      735.34      784.05      7.01 o 
   6   1   2        0.87       -0.18      0.51 o 
   7   1   2        0.06        0.04      0.61 o 
   8   1   2      243.91      243.73      4.33 o 
   9   1   2      102.63       96.33      2.64 o 
  10   1   2        5.03        7.12      1.68 o 
  11   1   2      333.13      357.18      9.36 o 
  12   1   2      131.24      137.76      7.82 o 
  13   1   2       12.42       17.01      3.78 o 
 -14   2   2        0.03        0.58      2.98 o 
 -13   2   2        3.48        0.53      2.70 o 
 -12   2   2      147.03      131.31      5.87 o 
 -11   2   2      102.22      111.04      4.89 o 
 -10   2   2      418.60      414.07      7.34 o 
  -9   2   2        2.79        2.06      0.91 o 
  -8   2   2       51.76       60.37      2.03 o 
  -7   2   2        9.73       14.06      0.94 o 
  -6   2   2        0.59       -0.07      0.45 o 
  -5   2   2      113.04      126.72      1.92 o 
  -4   2   2      252.58      239.09      2.60 o 
  -3   2   2       49.16       47.43      1.13 o 
  -2   2   2       91.41       96.67      2.23 o 
  -1   2   2      157.05      135.80      1.63 o 
   0   2   2     1788.32     1674.78     12.90 o 
   1   2   2     5410.50     5323.35     43.86 o 
   2   2   2     7614.61     7273.68     59.65 o 
   3   2   2      911.75      901.98      8.76 o 
   4   2   2      492.76      539.76      5.68 o 
   5   2   2       15.30       16.36      0.96 o 
   6   2   2       78.57       95.24      2.22 o 
   7   2   2       17.76       20.46      1.23 o 
   8   2   2      368.18      337.50      5.08 o 
   9   2   2       71.39       81.22      3.32 o 
  10   2   2       85.89       78.75      4.32 o 
  11   2   2       65.96       62.05      6.47 o 
  12   2   2       44.37       50.30      4.92 o 
  13   2   2        4.26        7.73      3.29 o 
 -13   3   2        0.04        0.12      3.27 o 
 -12   3   2        1.18        0.49      1.93 o 
 -11   3   2       54.77       53.94      3.81 o 
 -10   3   2       65.94       66.31      3.40 o 
  -9   3   2        0.00        0.69      0.85 o 
  -8   3   2     1106.02     1142.52     11.23 o 
  -7   3   2      303.01      321.17      4.45 o 
  -6   3   2      158.21      163.98      3.15 o 
  -5   3   2       57.36       59.18      1.82 o 
  -4   3   2      240.71      234.50      3.06 o 
  -3   3   2       41.06       38.16      1.15 o 
  -2   3   2      737.47      711.51      5.93 o 
  -1   3   2      506.59      509.59      4.46 o 
   0   3   2      123.55      127.78      1.87 o 
   1   3   2      104.55      104.79      1.90 o 
   2   3   2      105.04      109.00      2.08 o 
   3   3   2      161.18      189.41      2.75 o 
   4   3   2        3.83        4.66      0.67 o 
   5   3   2       77.18       78.73      2.03 o 
   6   3   2       17.45       22.68      1.32 o 
   7   3   2       10.16       10.99      1.12 o 
   8   3   2       57.63       61.79      2.53 o 
   9   3   2        0.77        0.83      1.35 o 
  10   3   2      195.18      185.30      9.80 o 
  11   3   2        0.80       -1.81      1.81 o 
  12   3   2      203.96      203.28      9.61 o 
 -13   4   2       19.16       31.06      5.08 o 
 -12   4   2       22.50       16.64      3.27 o 
 -11   4   2        2.64        1.80      1.79 o 
 -10   4   2       11.73       12.71      1.95 o 
  -9   4   2       33.47       38.62      2.48 o 
  -8   4   2      232.94      247.30      4.81 o 
  -7   4   2       99.05      103.96      2.99 o 
  -6   4   2       26.13       21.92      1.32 o 
  -5   4   2      440.71      443.75      6.23 o 
  -4   4   2      146.84      150.20      2.33 o 
  -3   4   2      304.40      346.24      3.49 o 
  -2   4   2      405.62      416.89      4.17 o 
  -1   4   2       48.25       59.02      1.40 o 
   0   4   2     1454.88     1515.98     11.71 o 
   1   4   2      743.31      706.21      6.58 o 
   2   4   2     2436.52     2503.89     19.84 o 
   3   4   2      217.78      196.75      3.13 o 
   4   4   2      614.56      629.06      7.16 o 
   5   4   2        5.46        6.38      0.82 o 
   6   4   2       31.19       43.43      1.93 o 
   7   4   2        2.77        5.73      0.98 o 
   8   4   2       72.44       55.47      3.08 o 
   9   4   2       17.86       16.22      2.26 o 
  10   4   2        9.16        7.74      2.10 o 
  11   4   2       11.46       16.94      3.27 o 
  12   4   2        0.10       -2.24      2.24 o 
 -12   5   2       11.73       14.40      3.28 o 
 -11   5   2       22.31       27.53      3.68 o 
 -10   5   2      108.00       94.28      4.84 o 
  -9   5   2        2.58        1.27      1.44 o 
  -8   5   2      149.27      153.50      5.08 o 
  -7   5   2      131.63      110.76      3.70 o 
  -6   5   2        1.02        0.76      0.80 o 
  -5   5   2        3.82        3.67      0.80 o 
  -4   5   2      147.29      155.09      2.89 o 
  -3   5   2      583.67      615.81      6.37 o 
  -2   5   2      209.94      204.49      2.95 o 
  -1   5   2        7.56        8.40      0.74 o 
   0   5   2       16.64       14.02      0.96 o 
   1   5   2      141.61      151.65      3.09 o 
   2   5   2      211.78      216.55      3.34 o 
   3   5   2      135.98      130.90      3.21 o 
   4   5   2       11.68       11.07      1.10 o 
   5   5   2      378.79      344.84      5.72 o 
   6   5   2      588.78      547.56      7.78 o 
   7   5   2      202.22      185.56      5.83 o 
   8   5   2      219.59      216.72      6.66 o 
   9   5   2      168.10      162.49      6.39 o 
  10   5   2       30.28       33.98      3.57 o 
  11   5   2      107.00      127.32      7.58 o 
 -11   6   2        0.05        1.04      2.40 o 
 -10   6   2        5.48        5.27      2.19 o 
  -9   6   2       86.68       96.02      5.11 o 
  -8   6   2      243.28      234.12      7.65 o 
  -7   6   2       77.88       78.05      3.67 o 
  -6   6   2       19.57       15.21      2.05 o 
  -5   6   2       94.67      103.43      2.89 o 
  -4   6   2      337.65      337.93      4.41 o 
  -3   6   2      246.84      260.43      4.30 o 
  -2   6   2       16.45       19.07      1.39 o 
  -1   6   2       89.00      111.10      2.56 o 
   0   6   2      155.46      166.60      3.24 o 
   1   6   2      216.18      206.21      3.56 o 
   2   6   2        0.15        0.60      0.68 o 
   3   6   2      263.50      250.94      4.53 o 
   4   6   2       45.79       49.51      2.21 o 
   5   6   2       11.47        9.30      1.39 o 
   6   6   2      269.16      236.26      6.44 o 
   7   6   2        1.75        0.81      1.76 o 
   8   6   2       65.80       58.99      5.07 o 
   9   6   2       11.04       14.66      3.32 o 
  10   6   2        2.01        2.44      2.47 o 
 -10   7   2        0.89        2.18      3.36 o 
  -9   7   2       30.03       40.98      4.35 o 
  -8   7   2       95.19      106.52      6.33 o 
  -7   7   2       12.40       16.48      2.75 o 
  -6   7   2       29.96       24.84      2.60 o 
  -5   7   2      243.67      223.51      6.15 o 
  -4   7   2      292.38      300.64      5.59 o 
  -3   7   2     1153.64     1085.36     12.07 o 
  -2   7   2        8.78        6.76      1.08 o 
  -1   7   2       18.75       18.48      1.33 o 
   0   7   2       29.92       32.46      1.80 o 
   1   7   2     1531.70     1444.14     16.01 o 
   2   7   2      535.42      558.21      8.91 o 
   3   7   2       87.44       93.02      3.82 o 
   4   7   2       50.60       54.74      3.41 o 
   5   7   2        1.00       -1.42      1.71 o 
   6   7   2      127.33      117.75      8.53 o 
   7   7   2        1.53        3.28      1.93 o 
   8   7   2        0.81       -0.13      2.27 o 
   9   7   2       24.31       35.32      4.34 o 
  -9   8   2       64.43       57.87      6.10 o 
  -8   8   2       69.40       84.45      5.64 o 
  -7   8   2      125.86      113.69      7.44 o 
  -6   8   2      187.63      174.58      7.54 o 
  -5   8   2        9.10        8.41      2.38 o 
  -4   8   2        1.09       -1.34      1.38 o 
  -3   8   2       67.31       66.21      4.14 o 
  -2   8   2        8.98       10.29      1.85 o 
  -1   8   2       68.77       69.35      3.78 o 
   0   8   2      155.05      163.61      5.73 o 
   1   8   2      454.85      461.72      9.52 o 
   2   8   2       92.23       91.10      4.78 o 
   3   8   2        2.78       -0.87      1.82 o 
   4   8   2        0.18       -0.98      1.61 o 
   5   8   2        6.28        5.43      2.27 o 
   6   8   2      135.93      150.18      7.11 o 
   7   8   2       70.42       78.79      6.79 o 
   8   8   2        1.75        8.66      3.45 o 
  -7   9   2       35.51       45.45      5.00 o 
  -6   9   2       62.26       54.55      5.88 o 
  -5   9   2        0.17        0.11      2.43 o 
  -4   9   2        3.96        6.20      2.44 o 
  -3   9   2       21.92       18.74      3.54 o 
  -2   9   2       66.87       65.14      6.24 o 
  -1   9   2      251.47      247.15     10.04 o 
   0   9   2      130.19      124.74      6.67 o 
   1   9   2      119.92      114.67      6.95 o 
   2   9   2       21.28       33.53      4.04 o 
   3   9   2        1.66       -0.87      2.17 o 
   4   9   2        3.13        3.28      2.70 o 
   5   9   2      120.11      135.07     14.83 o 
   6   9   2        0.51       -0.49      2.58 o 
  -4  10   2       15.09       12.69      4.02 o 
  -3  10   2        0.74        2.33      3.09 o 
  -2  10   2        0.53        4.13      3.59 o 
  -1  10   2       13.73       11.09      4.19 o 
   0  10   2      229.00      249.48     14.01 o 
   1  10   2       13.47       17.85      4.51 o 
   2  10   2        2.04       -3.07      3.07 o 
   3  10   2       43.09       34.16      5.09 o 
 -13   0   3       18.87       14.93      5.56 o 
 -11   0   3      274.98      279.81      8.88 o 
  -9   0   3       40.29       35.41      2.59 o 
  -7   0   3        9.79       12.84      1.42 o 
  -5   0   3     3338.70     3633.96     36.98 o 
  -3   0   3       10.40        6.53      0.79 o 
  -1   0   3     9931.11     9193.24    124.29 o 
   1   0   3      200.82      197.37      3.39 o 
   3   0   3      600.05      594.38      8.13 o 
   5   0   3      461.95      479.85      7.86 o 
   7   0   3       91.40       99.34      3.90 o 
   9   0   3      363.72      349.16     10.64 o 
  11   0   3        7.20        7.59      3.24 o 
  13   0   3       77.40      114.11     15.94 o 
 -14   1   3       15.00       22.49      4.55 o 
 -13   1   3        9.49       10.63      3.08 o 
 -12   1   3      106.42      101.36      5.10 o 
 -11   1   3      335.22      329.97      7.39 o 
 -10   1   3       41.46       43.26      2.29 o 
  -9   1   3       20.93       21.16      1.48 o 
  -8   1   3       32.80       32.61      1.54 o 
  -7   1   3      302.11      329.77      4.23 o 
  -6   1   3      139.22      140.71      2.57 o 
  -5   1   3       30.18       29.81      1.14 o 
  -4   1   3      660.79      643.81      5.46 o 
  -3   1   3     1250.52     1238.93      8.91 o 
  -2   1   3      749.40      715.33      5.85 o 
  -1   1   3     9688.62     9052.99     72.97 o 
   0   1   3    13291.62    12567.98    135.19 o 
   1   1   3      739.94      696.12      6.83 o 
   2   1   3      322.76      338.09      4.47 o 
   3   1   3      153.78      162.33      3.32 o 
   4   1   3     1907.14     2074.56     16.27 o 
   5   1   3      165.34      180.28      2.51 o 
   6   1   3        0.47        0.51      0.52 o 
   7   1   3       47.54       48.56      1.79 o 
   8   1   3      351.78      366.19      5.53 o 
   9   1   3       48.38       56.93      3.02 o 
  10   1   3       31.80       28.51      2.45 o 
  11   1   3      173.11      164.43      6.82 o 
  12   1   3       92.31      111.92      7.07 o 
 -14   2   3        0.01       -1.85      2.89 o 
 -13   2   3       48.26       38.88      4.84 o 
 -12   2   3        0.08        1.04      1.70 o 
 -11   2   3      328.27      328.37      9.11 o 
 -10   2   3     1763.20     1781.28     18.12 o 
  -9   2   3      286.79      282.76      4.75 o 
  -8   2   3       77.28       75.41      2.98 o 
  -7   2   3      216.11      235.67      3.50 o 
  -6   2   3      960.37     1048.64      8.54 o 
  -5   2   3        9.54        8.40      0.68 o 
  -4   2   3       34.63       37.11      1.19 o 
  -3   2   3      485.12      493.44      4.37 o 
  -2   2   3      198.92      160.86      1.91 o 
  -1   2   3     3044.49     2922.47     21.03 o 
   0   2   3      139.05      109.20      1.80 o 
   1   2   3     1644.13     1540.84     15.86 o 
   2   2   3       57.60       46.23      1.65 o 
   3   2   3      176.60      172.18      3.77 o 
   4   2   3      133.64      122.29      2.38 o 
   5   2   3      210.05      240.59      3.70 o 
   6   2   3      296.70      302.97      4.50 o 
   7   2   3      432.79      434.26      6.15 o 
   8   2   3       11.51       11.40      1.22 o 
   9   2   3      330.22      285.37      8.48 o 
  10   2   3      123.43      123.23      5.43 o 
  11   2   3        2.29        1.51      2.30 o 
  12   2   3      132.36      149.67      8.10 o 
 -13   3   3        1.25        2.85      2.44 o 
 -12   3   3       42.53       35.12      3.70 o 
 -11   3   3      473.19      473.64      9.21 o 
 -10   3   3        0.06       -0.06      1.14 o 
  -9   3   3       49.87       52.75      2.32 o 
  -8   3   3        1.01        1.06      0.81 o 
  -7   3   3       26.76       26.68      1.48 o 
  -6   3   3       21.33       14.49      1.00 o 
  -5   3   3      109.61      127.56      2.36 o 
  -4   3   3       60.45       57.28      1.55 o 
  -3   3   3      429.57      433.96      4.36 o 
  -2   3   3     1678.42     1735.44     13.31 o 
  -1   3   3        2.15        3.45      0.48 o 
   0   3   3      858.02      873.26      7.67 o 
   1   3   3      235.97      212.10      2.94 o 
   2   3   3     3081.80     3153.12     28.86 o 
   3   3   3     3360.92     3491.25     28.77 o 
   4   3   3       78.72      109.82      2.48 o 
   5   3   3       17.72       20.21      1.21 o 
   6   3   3       52.53       53.33      1.95 o 
   7   3   3       53.85       56.77      2.41 o 
   8   3   3      113.22      108.93      3.96 o 
   9   3   3       17.66       18.37      2.10 o 
  10   3   3      162.46      134.30      6.36 o 
  11   3   3       63.70       79.15      5.68 o 
  12   3   3       67.58       60.19      5.36 o 
 -13   4   3        2.74        5.92      2.96 o 
 -12   4   3        2.32       -1.91      1.91 o 
 -11   4   3       44.51       39.91      3.44 o 
 -10   4   3       18.06       14.95      2.00 o 
  -9   4   3      379.14      398.15      7.61 o 
  -8   4   3     1637.78     1647.59     17.29 o 
  -7   4   3      113.67      112.23      3.49 o 
  -6   4   3       29.28       35.99      1.78 o 
  -5   4   3      138.31      131.57      2.58 o 
  -4   4   3       39.51       46.83      1.50 o 
  -3   4   3       18.20       20.23      1.04 o 
  -2   4   3      838.06      848.16      7.04 o 
  -1   4   3      350.34      336.33      3.53 o 
   0   4   3      368.50      391.49      4.21 o 
   1   4   3       16.92       18.67      1.13 o 
   2   4   3       18.24       16.32      0.93 o 
   3   4   3      564.34      587.08      6.82 o 
   4   4   3      561.62      538.87      7.14 o 
   5   4   3      184.28      192.99      4.22 o 
   6   4   3        0.02       -0.58      0.77 o 
   7   4   3       10.21        6.22      1.18 o 
   8   4   3      402.78      375.54      7.71 o 
   9   4   3      109.17       94.57      4.64 o 
  10   4   3       20.66       13.13      2.66 o 
  11   4   3       18.34       14.47      3.46 o 
 -12   5   3        2.04        2.28      2.55 o 
 -11   5   3        0.65        0.19      2.21 o 
 -10   5   3        8.13       14.06      2.31 o 
  -9   5   3      232.58      225.74      7.20 o 
  -8   5   3       72.04       68.62      3.24 o 
  -7   5   3      291.74      301.16      5.49 o 
  -6   5   3        0.00       -0.64      0.81 o 
  -5   5   3       60.72       63.78      1.97 o 
  -4   5   3      318.42      333.33      4.53 o 
  -3   5   3        0.36        1.12      0.59 o 
  -2   5   3      789.71      807.83      7.70 o 
  -1   5   3        0.81        1.20      0.54 o 
   0   5   3        7.52        7.39      0.96 o 
   1   5   3      187.25      190.60      3.40 o 
   2   5   3      414.90      367.61      5.20 o 
   3   5   3        4.66        4.27      0.89 o 
   4   5   3      224.80      239.97      4.24 o 
   5   5   3      360.42      357.21      5.36 o 
   6   5   3      150.43      155.23      4.03 o 
   7   5   3       33.50       31.05      2.86 o 
   8   5   3      102.26       84.06      4.37 o 
   9   5   3       49.11       43.28      3.65 o 
  10   5   3      117.04      159.68      8.85 o 
  11   5   3        0.37        1.76      2.84 o 
 -12   6   3       30.48       43.53      5.97 o 
 -11   6   3       57.14       66.64      6.66 o 
 -10   6   3       83.01       85.79      6.22 o 
  -9   6   3      337.47      347.36      9.69 o 
  -8   6   3       88.76      106.10      4.93 o 
  -7   6   3        0.00        0.33      1.31 o 
  -6   6   3       15.66       14.86      1.63 o 
  -5   6   3        1.96        1.77      0.76 o 
  -4   6   3      488.19      497.41      6.39 o 
  -3   6   3      126.36      137.74      3.20 o 
  -2   6   3       40.54       37.25      1.59 o 
  -1   6   3       86.81       89.53      2.45 o 
   0   6   3      156.21      153.29      3.29 o 
   1   6   3      124.91      128.99      3.57 o 
   2   6   3      353.98      341.33      5.30 o 
   3   6   3      420.92      390.75      6.22 o 
   4   6   3       33.05       32.07      2.04 o 
   5   6   3      257.51      239.21      6.50 o 
   6   6   3       70.89       61.63      3.97 o 
   7   6   3      548.31      487.30     10.99 o 
   8   6   3      111.45      108.91      6.07 o 
   9   6   3       35.11       35.19      4.19 o 
  10   6   3       62.50       65.33     11.05 o 
 -10   7   3      144.45      160.36      8.24 o 
  -9   7   3        3.52        3.15      2.14 o 
  -8   7   3       65.88       56.25      4.67 o 
  -7   7   3       62.04       64.75      4.79 o 
  -6   7   3        0.83        3.31      1.73 o 
  -5   7   3       60.85       66.36      3.74 o 
  -4   7   3      109.61      100.42      4.07 o 
  -3   7   3       45.75       51.24      2.89 o 
  -2   7   3        4.69        2.59      0.93 o 
  -1   7   3      222.44      238.50      5.70 o 
   0   7   3      198.32      206.17      4.99 o 
   1   7   3      541.95      552.45      7.08 o 
   2   7   3     1106.97     1057.62     13.42 o 
   3   7   3        0.19        1.23      1.22 o 
   4   7   3       13.80       11.71      2.07 o 
   5   7   3        6.33        6.60      2.57 o 
   6   7   3        0.20        0.33      1.71 o 
   7   7   3       18.03       17.64      2.95 o 
   8   7   3       50.73       47.58      4.40 o 
   9   7   3       19.13       21.24      4.18 o 
  -9   8   3        6.91        9.24      3.32 o 
  -8   8   3        4.12       10.20      2.92 o 
  -7   8   3       10.68       13.82      2.94 o 
  -6   8   3       35.77       32.99      3.68 o 
  -5   8   3       45.79       46.29      4.23 o 
  -4   8   3      260.51      232.33      9.27 o 
  -3   8   3       24.36       24.50      2.61 o 
  -2   8   3       55.08       48.95      3.11 o 
  -1   8   3       27.40       25.67      2.64 o 
   0   8   3        0.47        2.30      1.47 o 
   1   8   3      188.48      182.98      8.29 o 
   2   8   3      210.32      203.77      7.52 o 
   3   8   3      113.33      103.08      5.69 o 
   4   8   3       17.49       14.08      2.61 o 
   5   8   3       86.39       95.34      7.35 o 
   6   8   3       34.15       44.36      6.05 o 
   7   8   3        0.81        0.31      2.69 o 
   8   8   3        0.12        0.71      4.22 o 
  -7   9   3       32.29       26.69      4.87 o 
  -6   9   3       93.74       89.16      7.01 o 
  -5   9   3      119.79      100.14      7.27 o 
  -4   9   3       30.14       31.45      4.88 o 
  -3   9   3        0.82        0.36      2.50 o 
  -2   9   3       57.40       59.45      4.59 o 
  -1   9   3      137.70      145.59      7.68 o 
   0   9   3       10.92        5.73      2.16 o 
   1   9   3        1.57        1.17      2.83 o 
   2   9   3       43.64       41.49      4.39 o 
   3   9   3       43.94       46.47      5.07 o 
   4   9   3        8.49        9.85      3.18 o 
   5   9   3        1.04        4.00      2.94 o 
   6   9   3      154.59      209.79     10.12 o 
  -4  10   3       35.28       30.52      5.10 o 
  -3  10   3       24.30       34.63      4.82 o 
  -2  10   3        6.58        2.64      2.89 o 
  -1  10   3        9.77       13.90      3.75 o 
   0  10   3       24.01       17.67      4.68 o 
   1  10   3      118.77      128.48      9.02 o 
   2  10   3        2.57        8.85      3.57 o 
 -14   0   4       38.20       28.69      7.17 o 
 -12   0   4       24.47       16.05      3.33 o 
 -10   0   4       23.09       31.76      2.76 o 
  -8   0   4      428.47      433.89      7.48 o 
  -6   0   4     1395.67     1448.44     15.64 o 
  -4   0   4      614.69      659.08      8.16 o 
  -2   0   4    21731.73    20304.74    310.21 o 
   0   0   4     1212.92     1170.78     14.34 o 
   2   0   4        0.40        1.36      0.61 o 
   4   0   4      902.58      913.16     12.19 o 
   6   0   4      461.20      508.03      8.30 o 
   8   0   4      414.37      406.51      8.16 o 
  10   0   4        4.19        4.53      2.54 o 
  12   0   4       29.04       25.74      5.78 o 
 -14   1   4       28.47       29.60      4.64 o 
 -13   1   4        1.80        5.60      2.59 o 
 -12   1   4        5.61        4.92      1.81 o 
 -11   1   4       40.87       36.57      2.58 o 
 -10   1   4       28.74       33.36      2.05 o 
  -9   1   4       21.57       25.47      1.72 o 
  -8   1   4       92.30       89.12      2.69 o 
  -7   1   4       56.27       65.19      2.22 o 
  -6   1   4      693.47      799.35      7.39 o 
  -5   1   4      115.24      133.12      2.54 o 
  -4   1   4      599.42      653.54      5.58 o 
  -3   1   4      252.90      221.87      2.66 o 
  -2   1   4     3717.31     3679.53     26.28 o 
  -1   1   4       86.13       87.92      1.82 o 
   0   1   4     1463.29     1405.90     12.62 o 
   1   1   4        3.18        2.72      0.51 o 
   2   1   4        1.81        2.55      0.57 o 
   3   1   4      660.08      700.63      7.43 o 
   4   1   4      110.46      111.68      2.07 o 
   5   1   4        1.33        0.89      0.58 o 
   6   1   4      113.90      130.34      2.71 o 
   7   1   4        0.08        0.30      0.77 o 
   8   1   4      587.35      548.32      7.50 o 
   9   1   4      123.98      122.72      4.45 o 
  10   1   4       49.85       53.44      4.48 o 
  11   1   4       49.89       48.10      4.30 o 
  12   1   4       14.67       17.88      3.60 o 
 -14   2   4        7.98        8.35      3.29 o 
 -13   2   4       14.67       17.65      3.36 o 
 -12   2   4      109.03      103.68      5.33 o 
 -11   2   4       24.55       19.64      2.16 o 
 -10   2   4      328.68      325.24      6.48 o 
  -9   2   4       56.67       51.04      2.31 o 
  -8   2   4       24.12       24.33      1.43 o 
  -7   2   4      131.83      127.79      3.13 o 
  -6   2   4      150.37      147.19      2.86 o 
  -5   2   4       82.05       63.30      1.74 o 
  -4   2   4      154.17      145.40      2.37 o 
  -3   2   4        2.09        2.11      0.50 o 
  -2   2   4       93.08       91.98      1.61 o 
  -1   2   4       52.78       65.84      1.64 o 
   0   2   4       11.33        9.38      0.61 o 
   1   2   4      865.59      872.21      9.19 o 
   2   2   4      198.19      200.43      3.64 o 
   3   2   4      392.65      464.54      6.31 o 
   4   2   4      118.69      132.17      2.99 o 
   5   2   4      281.25      328.68      4.44 o 
   6   2   4      359.60      346.37      4.52 o 
   7   2   4      330.31      308.89      4.42 o 
   8   2   4       34.24       40.64      2.17 o 
   9   2   4       23.06       26.61      3.16 o 
  10   2   4       34.23       29.84      3.32 o 
  11   2   4       10.35       10.47      2.70 o 
  12   2   4       23.30       16.34      3.36 o 
 -14   3   4       12.88       13.02      5.20 o 
 -13   3   4       10.53        6.13      2.94 o 
 -12   3   4       28.59       33.64      3.75 o 
 -11   3   4       26.53       29.80      2.70 o 
 -10   3   4       66.49       67.39      3.07 o 
  -9   3   4      293.29      275.39      5.35 o 
  -8   3   4     1055.95     1066.42     11.39 o 
  -7   3   4      132.69      136.07      3.42 o 
  -6   3   4       41.03       37.25      1.63 o 
  -5   3   4      282.50      284.93      4.03 o 
  -4   3   4      109.42      114.40      2.13 o 
  -3   3   4       34.79       43.92      1.35 o 
  -2   3   4        3.15        2.23      0.46 o 
  -1   3   4        0.43       -0.43      0.43 o 
   0   3   4      388.79      390.91      4.22 o 
   1   3   4     1529.00     1580.97     15.81 o 
   2   3   4        2.60        4.27      0.85 o 
   3   3   4       38.72       51.27      2.14 o 
   4   3   4        2.21        1.30      0.64 o 
   5   3   4      240.59      240.85      4.02 o 
   6   3   4        1.79        1.60      0.73 o 
   7   3   4       18.87       18.34      1.32 o 
   8   3   4      188.11      160.77      4.61 o 
   9   3   4       17.85       17.07      2.46 o 
  10   3   4       11.17       12.78      2.62 o 
  11   3   4       59.11       59.55      5.43 o 
 -13   4   4       23.07       23.48      4.58 o 
 -12   4   4       15.75       11.04      3.08 o 
 -11   4   4       16.44       17.73      2.45 o 
 -10   4   4       91.58       91.29      4.43 o 
  -9   4   4        0.42       -0.11      1.16 o 
  -8   4   4        0.02        0.89      1.04 o 
  -7   4   4      183.47      175.55      4.30 o 
  -6   4   4        0.08       -0.25      0.63 o 
  -5   4   4      115.60      121.49      2.90 o 
  -4   4   4       29.38       33.49      1.47 o 
  -3   4   4       23.21       26.89      1.33 o 
  -2   4   4     1269.49     1292.27     10.83 o 
  -1   4   4       46.84       46.80      1.97 o 
   0   4   4      316.04      331.45      4.19 o 
   1   4   4      159.28      166.93      2.94 o 
   2   4   4      606.87      615.45      8.26 o 
   3   4   4     1506.88     1487.09     17.18 o 
   4   4   4        1.48        1.57      0.76 o 
   5   4   4       26.45       21.53      1.43 o 
   6   4   4        7.27        5.27      0.99 o 
   7   4   4       92.15       86.05      3.22 o 
   8   4   4        2.60        1.89      1.33 o 
   9   4   4       13.25       13.88      2.48 o 
  10   4   4        3.90        6.41      3.12 o 
  11   4   4       45.41       59.62      5.66 o 
 -12   5   4       11.35       11.49      3.55 o 
 -11   5   4       27.69       29.02      3.70 o 
 -10   5   4        8.51        7.06      2.10 o 
  -9   5   4       31.36       28.80      2.63 o 
  -8   5   4       15.23       14.55      1.95 o 
  -7   5   4     1274.32     1268.91     15.22 o 
  -6   5   4      147.19      145.28      4.55 o 
  -5   5   4        0.03        0.16      0.65 o 
  -4   5   4      182.34      191.75      3.66 o 
  -3   5   4       67.92       64.13      2.03 o 
  -2   5   4       55.42       56.51      1.77 o 
  -1   5   4      447.01      433.86      5.48 o 
   0   5   4       44.83       49.07      2.15 o 
   1   5   4       10.54       10.34      1.07 o 
   2   5   4       21.57       22.49      1.38 o 
   3   5   4       62.37       62.19      2.86 o 
   4   5   4        2.94        4.23      0.87 o 
   5   5   4      128.80      136.87      4.41 o 
   6   5   4      510.44      486.78      8.01 o 
   7   5   4       10.64       10.54      1.88 o 
   8   5   4       14.84       13.04      3.01 o 
   9   5   4        0.97       -1.58      1.91 o 
  10   5   4        4.25       -1.66      2.61 o 
 -12   6   4        2.81        2.03      3.54 o 
 -11   6   4       36.57       29.13      4.23 o 
 -10   6   4      540.27      547.34     17.48 o 
  -9   6   4      113.89      129.35      6.51 o 
  -8   6   4       33.54       38.92      3.05 o 
  -7   6   4      119.09      132.44      4.93 o 
  -6   6   4       60.78       65.98      3.21 o 
  -5   6   4       91.11       97.37      2.96 o 
  -4   6   4       67.26       69.68      2.51 o 
  -3   6   4      108.05      118.25      2.93 o 
  -2   6   4      431.73      462.47      6.13 o 
  -1   6   4       83.08       78.85      4.17 o 
   0   6   4       18.82       21.59      1.62 o 
   1   6   4      222.61      207.54      4.40 o 
   2   6   4      853.81      808.46     10.18 o 
   3   6   4      829.90      834.42     10.34 o 
   4   6   4       26.83       29.35      2.10 o 
   5   6   4       14.60       17.48      2.11 o 
   6   6   4        0.73        1.55      1.62 o 
   7   6   4        2.12        4.07      1.76 o 
   8   6   4        8.77       12.13      2.86 o 
   9   6   4        9.50       13.91      3.76 o 
 -10   7   4       65.87       57.94      5.29 o 
  -9   7   4      180.58      175.79      9.56 o 
  -8   7   4       19.96       23.61      3.23 o 
  -7   7   4        6.36        3.54      1.94 o 
  -6   7   4       46.95       54.64      3.91 o 
  -5   7   4      645.49      583.32     14.01 o 
  -4   7   4       19.10       27.40      2.95 o 
  -3   7   4       60.01       57.34      2.72 o 
  -2   7   4       19.18       15.51      1.69 o 
  -1   7   4      132.37      129.28      4.42 o 
   0   7   4      532.24      515.90      7.86 o 
   1   7   4       26.71       25.57      2.24 o 
   2   7   4        7.28        7.10      1.52 o 
   3   7   4       55.32       57.74      3.85 o 
   4   7   4        1.26        0.49      1.59 o 
   5   7   4        3.19        2.63      1.68 o 
   6   7   4       50.29       52.55      4.47 o 
   7   7   4        1.07        1.61      2.34 o 
   8   7   4      121.66      107.68      7.99 o 
  -9   8   4       24.86       26.07      5.34 o 
  -8   8   4        3.12        2.80      2.83 o 
  -7   8   4        9.11        7.25      2.93 o 
  -6   8   4        7.26        4.90      2.58 o 
  -5   8   4      189.95      192.01      8.58 o 
  -4   8   4       77.56       75.59      4.76 o 
  -3   8   4       73.84       76.59      4.91 o 
  -2   8   4       20.53       23.98      3.71 o 
  -1   8   4      266.89      286.35      8.19 o 
   0   8   4       10.99        7.41      1.75 o 
   1   8   4      118.97      135.87      5.33 o 
   2   8   4        0.30        0.36      1.60 o 
   3   8   4       85.15       96.62      7.21 o 
   4   8   4        0.23       -1.22      1.70 o 
   5   8   4        6.94       15.38      3.08 o 
   6   8   4        2.76        2.26      2.31 o 
   7   8   4       27.90       41.58      5.40 o 
  -7   9   4        0.01       -2.74      2.74 o 
  -6   9   4       13.95       15.27      4.03 o 
  -5   9   4        8.32       11.61      3.53 o 
  -4   9   4       93.42       90.47      9.03 o 
  -3   9   4        0.10        0.85      2.31 o 
  -2   9   4       41.36       43.70      4.16 o 
  -1   9   4        4.70        5.04      2.04 o 
   0   9   4       27.98       28.96      3.96 o 
   1   9   4        6.72        3.72      2.58 o 
   2   9   4       97.81       82.46      8.51 o 
   3   9   4        3.33        2.50      2.62 o 
   4   9   4       11.20       22.08      4.94 o 
   5   9   4       10.97       10.13      3.64 o 
  -3  10   4        6.94        7.13      3.30 o 
  -2  10   4       13.98       17.28      3.80 o 
  -1  10   4       94.90      112.84      8.60 o 
   0  10   4        0.15       -2.05      2.73 o 
   1  10   4       53.49       66.49      6.63 o 
 -13   0   5      105.17      105.29     10.32 o 
 -11   0   5       55.07       59.24      4.38 o 
  -9   0   5       70.40       81.47      5.08 o 
  -7   0   5     1251.83     1336.87     17.37 o 
  -5   0   5      851.87     1026.73     12.12 o 
  -3   0   5     1428.73     1388.80     14.92 o 
  -1   0   5     1609.27     1595.93     16.83 o 
   1   0   5      244.33      220.37      4.36 o 
   3   0   5      477.44      449.19      8.66 o 
   5   0   5     1343.44     1438.80     18.26 o 
   7   0   5      108.93      114.63      5.33 o 
   9   0   5       45.43       59.33      4.80 o 
  11   0   5       45.71       51.02      6.20 o 
 -14   1   5        0.46       -2.14      2.66 o 
 -13   1   5      128.43      132.07      6.99 o 
 -12   1   5       72.17       67.71      3.93 o 
 -11   1   5       28.86       23.23      2.12 o 
 -10   1   5       11.47        7.92      1.36 o 
  -9   1   5      166.97      175.50      4.36 o 
  -8   1   5       26.80       28.05      1.79 o 
  -7   1   5       84.29       80.82      2.60 o 
  -6   1   5       60.67       63.02      2.18 o 
  -5   1   5      659.93      713.16      6.40 o 
  -4   1   5      104.96      100.77      2.20 o 
  -3   1   5      718.26      731.73      6.33 o 
  -2   1   5     1767.25     1715.45     13.09 o 
  -1   1   5      283.64      292.24      3.27 o 
   0   1   5       37.12       42.70      1.13 o 
   1   1   5      297.94      302.13      3.90 o 
   2   1   5      455.72      461.24      5.14 o 
   3   1   5      107.96       98.04      1.95 o 
   4   1   5      166.27      172.32      3.06 o 
   5   1   5      272.75      278.61      3.72 o 
   6   1   5      344.08      351.22      4.97 o 
   7   1   5       51.51       55.54      2.15 o 
   8   1   5       76.42       77.84      3.54 o 
   9   1   5       52.98       48.21      3.13 o 
  10   1   5        0.94       -0.48      1.57 o 
  11   1   5       15.06       15.67      3.06 o 
 -14   2   5       44.30       47.77      5.62 o 
 -13   2   5       10.50       14.51      3.25 o 
 -12   2   5      232.84      222.35      7.18 o 
 -11   2   5        1.11       -0.22      1.36 o 
 -10   2   5      149.47      141.00      3.99 o 
  -9   2   5      165.90      168.72      4.21 o 
  -8   2   5      270.57      284.30      5.17 o 
  -7   2   5        1.33        1.92      0.76 o 
  -6   2   5       36.90       35.74      1.66 o 
  -5   2   5      341.35      372.97      4.48 o 
  -4   2   5      827.49      865.88      7.36 o 
  -3   2   5       41.06       32.20      1.43 o 
  -2   2   5      762.19      751.71      6.82 o 
  -1   2   5      143.53      138.00      2.40 o 
   0   2   5      183.73      165.91      2.54 o 
   1   2   5      475.08      454.88      5.94 o 
   2   2   5       20.17       20.84      1.28 o 
   3   2   5        0.01        0.11      0.63 o 
   4   2   5        9.50        9.10      0.95 o 
   5   2   5       12.46       14.89      0.98 o 
   6   2   5       19.29       22.39      1.23 o 
   7   2   5     1273.58     1224.63     13.99 o 
   8   2   5        7.87        8.52      1.57 o 
   9   2   5      243.47      206.79      7.57 o 
  10   2   5       90.50       96.93      5.54 o 
  11   2   5        6.21        5.06      2.71 o 
 -14   3   5      174.37      160.32      8.89 o 
 -13   3   5       64.39       57.26      5.45 o 
 -12   3   5       21.07       21.23      3.22 o 
 -11   3   5       17.98       18.47      2.57 o 
 -10   3   5       23.76       22.82      2.14 o 
  -9   3   5      122.32      118.44      3.23 o 
  -8   3   5      151.67      149.17      3.85 o 
  -7   3   5      369.59      398.32      7.16 o 
  -6   3   5      200.26      199.86      4.23 o 
  -5   3   5      155.91      162.54      3.22 o 
  -4   3   5      432.63      454.94      4.90 o 
  -3   3   5       37.89       35.56      1.45 o 
  -2   3   5      177.51      195.93      2.67 o 
  -1   3   5      897.56      895.96      8.26 o 
   0   3   5      524.46      509.82      5.80 o 
   1   3   5     2475.82     2510.07     24.17 o 
   2   3   5       11.34        7.40      1.05 o 
   3   3   5        3.53        3.96      1.05 o 
   4   3   5      619.97      608.77      8.97 o 
   5   3   5       43.18       51.29      2.36 o 
   6   3   5      268.73      261.74      4.86 o 
   7   3   5       47.74       44.13      2.41 o 
   8   3   5      192.11      175.50      6.70 o 
   9   3   5        3.60        3.66      1.85 o 
  10   3   5        2.28        2.30      2.20 o 
  11   3   5       66.01       64.66      7.05 o 
 -13   4   5        4.72        1.77      2.74 o 
 -12   4   5       42.01       43.99      4.76 o 
 -11   4   5       15.16       11.52      2.30 o 
 -10   4   5      285.17      260.97      8.10 o 
  -9   4   5       67.87       72.61      3.28 o 
  -8   4   5      345.23      348.06      6.09 o 
  -7   4   5        9.80        7.85      1.13 o 
  -6   4   5      273.09      280.60      5.13 o 
  -5   4   5       23.03       22.99      1.40 o 
  -4   4   5      197.52      220.66      3.63 o 
  -3   4   5      106.54      120.10      2.48 o 
  -2   4   5      901.02      924.79      8.69 o 
  -1   4   5      188.97      198.53      3.96 o 
   0   4   5      177.46      170.40      3.03 o 
   1   4   5      362.08      391.83      5.59 o 
   2   4   5      399.32      404.36      6.03 o 
   3   4   5      971.41      919.85     10.81 o 
   4   4   5      428.85      424.26      6.31 o 
   5   4   5       42.80       43.86      2.69 o 
   6   4   5        0.02       -0.28      0.82 o 
   7   4   5        6.84        7.27      1.22 o 
   8   4   5       65.30       64.96      3.80 o 
   9   4   5       22.58       17.30      3.52 o 
  10   4   5        1.76        2.04      2.77 o 
 -12   5   5        9.04        8.51      3.39 o 
 -11   5   5      138.83      141.13      7.17 o 
 -10   5   5        1.21        3.63      1.87 o 
  -9   5   5      842.96      825.11     13.22 o 
  -8   5   5      220.62      217.31      6.39 o 
  -7   5   5      220.18      214.67      4.56 o 
  -6   5   5        7.96        7.72      1.11 o 
  -5   5   5       14.71       17.26      1.39 o 
  -4   5   5        7.39        8.55      0.97 o 
  -3   5   5       59.65       54.70      1.84 o 
  -2   5   5       35.45       36.11      1.66 o 
  -1   5   5        0.33       -0.61      0.61 o 
   0   5   5       69.15       84.43      2.68 o 
   1   5   5      106.24       95.68      2.79 o 
   2   5   5      793.83      763.51      9.11 o 
   3   5   5       93.46       89.79      2.95 o 
   4   5   5     2526.86     2508.61     25.92 o 
   5   5   5       54.36       54.97      2.62 o 
   6   5   5        0.42        0.89      1.01 o 
   7   5   5       77.22       77.21      4.31 o 
   8   5   5       11.25       10.27      2.87 o 
   9   5   5        0.91       -0.93      2.34 o 
  10   5   5       75.63      110.97     12.31 o 
 -12   6   5       42.53       38.01      7.74 o 
 -11   6   5       53.09       41.70      4.91 o 
 -10   6   5       15.32       15.49      3.18 o 
  -9   6   5      257.45      297.13     11.31 o 
  -8   6   5      457.82      459.57      9.60 o 
  -7   6   5       96.92      103.77      4.77 o 
  -6   6   5      599.50      583.65      8.04 o 
  -5   6   5       59.93       59.49      2.54 o 
  -4   6   5       30.43       31.00      2.53 o 
  -3   6   5        0.21        0.31      0.73 o 
  -2   6   5       14.77       14.53      1.48 o 
  -1   6   5       87.41       89.98      2.97 o 
   0   6   5      121.92      119.51      3.57 o 
   1   6   5     1035.84     1007.38     11.77 o 
   2   6   5      271.80      252.57      5.25 o 
   3   6   5      260.37      252.76      6.62 o 
   4   6   5       28.62       25.70      1.94 o 
   5   6   5      239.17      226.79      6.36 o 
   6   6   5        0.04        1.76      1.72 o 
   7   6   5       15.84       10.82      2.43 o 
   8   6   5       24.60       21.00      4.07 o 
   9   6   5      148.37      161.54     18.93 o 
 -10   7   5       16.83       29.36      4.34 o 
  -9   7   5      138.56      149.19      7.40 o 
  -8   7   5       30.31       25.75      3.65 o 
  -7   7   5       17.10       16.97      2.52 o 
  -6   7   5       12.60       11.85      2.05 o 
  -5   7   5       63.06       69.50      4.74 o 
  -4   7   5      235.49      237.69      6.73 o 
  -3   7   5       95.10       98.77      3.88 o 
  -2   7   5       21.19       19.66      2.04 o 
  -1   7   5       11.23       10.86      1.77 o 
   0   7   5     1393.04     1332.17     17.55 o 
   1   7   5      206.07      204.33      7.06 o 
   2   7   5       17.32       20.93      2.33 o 
   3   7   5       53.72       51.98      3.07 o 
   4   7   5        0.53       -0.33      1.44 o 
   5   7   5      108.64      101.74      6.80 o 
   6   7   5       46.59       42.88      4.35 o 
   7   7   5        3.67        3.75      2.53 o 
   8   7   5       14.62       13.51      3.95 o 
  -9   8   5       21.94       18.13      4.14 o 
  -8   8   5       17.67       15.03      3.51 o 
  -7   8   5        7.54        9.73      2.98 o 
  -6   8   5      227.46      241.89     10.94 o 
  -5   8   5        3.52        4.54      2.55 o 
  -4   8   5       12.28        8.57      2.55 o 
  -3   8   5      113.52      122.13      6.11 o 
  -2   8   5        6.36        9.63      2.18 o 
  -1   8   5       41.47       47.85      3.41 o 
   0   8   5      102.41       90.83      4.36 o 
   1   8   5        5.89        2.27      1.57 o 
   2   8   5        1.03       -0.98      1.54 o 
   3   8   5        0.91        0.72      1.72 o 
   4   8   5       58.45       63.35      4.78 o 
   5   8   5        0.00        1.78      2.42 o 
   6   8   5        0.16        3.42      2.78 o 
  -7   9   5       37.60       33.08      6.36 o 
  -6   9   5       38.34       38.70      5.68 o 
  -5   9   5        6.70       13.72      4.40 o 
  -4   9   5       33.14       25.75      4.58 o 
  -3   9   5        4.07        4.12      2.80 o 
  -2   9   5       36.82       38.43      4.24 o 
  -1   9   5        0.37        1.34      1.96 o 
   0   9   5      344.02      333.52     10.36 o 
   1   9   5       10.48       12.74      2.94 o 
   2   9   5        6.36        2.56      2.51 o 
   3   9   5        0.00       -2.20      2.20 o 
   4   9   5      142.45      173.91     17.47 o 
  -2  10   5       12.15       15.04      6.70 o 
  -1  10   5       31.85       36.84      7.08 o 
 -14   0   6       48.58       49.34      7.36 o 
 -12   0   6        0.04        1.26      2.24 o 
 -10   0   6      140.34      112.11      5.45 o 
  -8   0   6      464.19      458.81     10.61 o 
  -6   0   6       67.84       73.56      3.43 o 
  -4   0   6     3629.77     3554.28     35.22 o 
  -2   0   6      584.55      588.67      8.81 o 
   0   0   6     1876.60     1878.75     22.80 o 
   2   0   6      751.49      751.75     11.38 o 
   4   0   6       20.34       25.43      1.87 o 
   6   0   6      203.03      202.96      6.31 o 
   8   0   6       19.48       15.05      2.82 o 
  10   0   6       15.10       16.12      3.78 o 
 -14   1   6       29.92       25.38      4.06 o 
 -13   1   6        6.48       10.84      2.59 o 
 -12   1   6      132.72      132.28      5.49 o 
 -11   1   6       16.26       11.34      1.73 o 
 -10   1   6      205.98      198.39      5.41 o 
  -9   1   6      178.24      178.99      5.12 o 
  -8   1   6      134.48      131.92      4.21 o 
  -7   1   6      197.46      236.83      4.46 o 
  -6   1   6      384.50      454.67      5.58 o 
  -5   1   6      107.68      140.51      3.03 o 
  -4   1   6     1257.13     1296.38     10.65 o 
  -3   1   6       16.04       17.74      0.95 o 
  -2   1   6     1118.34     1135.01      9.25 o 
  -1   1   6      170.69      169.95      2.71 o 
   0   1   6      530.18      504.59      5.34 o 
   1   1   6        5.44        5.95      0.62 o 
   2   1   6       82.25       90.47      2.85 o 
   3   1   6       28.72       30.91      1.27 o 
   4   1   6       52.41       61.11      1.76 o 
   5   1   6        1.93        2.90      0.77 o 
   6   1   6       76.21       69.35      2.78 o 
   7   1   6      236.42      245.06      5.78 o 
   8   1   6       77.78       72.68      3.58 o 
   9   1   6        2.11        2.00      1.55 o 
  10   1   6      153.99      162.87      7.13 o 
  11   1   6       16.57       15.74      3.31 o 
 -14   2   6      141.15      146.09      8.54 o 
 -13   2   6        0.73       -1.61      2.07 o 
 -12   2   6      528.09      521.21     10.43 o 
 -11   2   6        0.04        1.28      1.49 o 
 -10   2   6       20.00       25.73      1.96 o 
  -9   2   6      132.74      120.67      4.06 o 
  -8   2   6        4.83        6.02      1.23 o 
  -7   2   6       26.49       28.30      1.74 o 
  -6   2   6       39.69       40.01      1.85 o 
  -5   2   6       19.16       19.54      1.17 o 
  -4   2   6      472.60      483.58      5.27 o 
  -3   2   6      193.10      205.11      2.84 o 
  -2   2   6     1522.24     1541.96     12.93 o 
  -1   2   6      842.31      889.30      8.71 o 
   0   2   6      427.68      428.66      5.39 o 
   1   2   6      884.34      933.78     11.34 o 
   2   2   6       37.01       43.65      2.48 o 
   3   2   6      932.59      997.39     11.61 o 
   4   2   6      119.59      128.97      3.49 o 
   5   2   6        4.04        3.37      0.75 o 
   6   2   6        7.10        5.39      0.98 o 
   7   2   6      163.90      183.64      4.49 o 
   8   2   6        0.19        1.46      1.39 o 
   9   2   6       75.46       69.28      5.92 o 
  10   2   6        0.47        1.72      2.16 o 
  11   2   6       15.32       17.10      4.27 o 
 -13   3   6        0.23       -2.23      2.23 o 
 -12   3   6      131.96      126.68      6.54 o 
 -11   3   6      185.34      176.53      6.34 o 
 -10   3   6      256.73      248.08      8.16 o 
  -9   3   6      236.35      228.44      5.39 o 
  -8   3   6       34.54       33.95      2.47 o 
  -7   3   6        2.95        2.29      0.95 o 
  -6   3   6      938.93      983.88     10.66 o 
  -5   3   6      139.48      136.60      3.32 o 
  -4   3   6      622.45      614.83      6.47 o 
  -3   3   6        1.61        2.85      0.57 o 
  -2   3   6       52.74       52.16      1.96 o 
  -1   3   6        0.03        1.06      0.59 o 
   0   3   6       50.32       50.04      1.88 o 
   1   3   6      344.79      337.04      5.62 o 
   2   3   6      236.49      239.56      5.16 o 
   3   3   6       37.34       37.63      2.29 o 
   4   3   6       12.37       12.29      1.49 o 
   5   3   6        8.40        8.54      1.27 o 
   6   3   6        3.57        4.76      1.06 o 
   7   3   6      134.82      135.31      4.12 o 
   8   3   6       17.66       14.83      2.18 o 
   9   3   6      265.61      223.84      9.77 o 
  10   3   6       38.52       33.99      5.49 o 
 -13   4   6       93.87       92.52      7.55 o 
 -12   4   6        5.67        4.66      3.12 o 
 -11   4   6      102.13       96.34      5.14 o 
 -10   4   6       47.34       48.86      3.38 o 
  -9   4   6      466.35      453.47      9.18 o 
  -8   4   6      438.41      432.29      7.14 o 
  -7   4   6      404.85      391.16      6.58 o 
  -6   4   6       36.66       41.23      2.12 o 
  -5   4   6       42.33       37.62      1.86 o 
  -4   4   6      240.38      258.02      4.11 o 
  -3   4   6      223.05      245.01      4.19 o 
  -2   4   6      346.15      352.72      4.85 o 
  -1   4   6      231.44      228.74      3.83 o 
   0   4   6        0.80        2.51      0.64 o 
   1   4   6      203.72      206.02      6.70 o 
   2   4   6        1.48        0.48      0.84 o 
   3   4   6      726.22      718.38     10.63 o 
   4   4   6      345.79      337.25      7.03 o 
   5   4   6       40.73       47.87      2.54 o 
   6   4   6       28.79       26.73      1.80 o 
   7   4   6        1.74        4.15      1.76 o 
   8   4   6        1.18        3.77      2.17 o 
   9   4   6        0.37       -1.73      2.19 o 
  10   4   6       20.22       22.53      4.62 o 
 -12   5   6       30.38       38.61      5.06 o 
 -11   5   6       19.15       16.22      3.08 o 
 -10   5   6        4.84        2.36      1.93 o 
  -9   5   6     1307.42     1351.87     20.11 o 
  -8   5   6       16.01       14.03      1.79 o 
  -7   5   6      596.85      591.62      8.73 o 
  -6   5   6        0.02        0.96      0.96 o 
  -5   5   6      246.87      244.14      5.00 o 
  -4   5   6        4.31        3.25      0.94 o 
  -3   5   6        6.99        7.91      1.07 o 
  -2   5   6        4.45        6.10      1.03 o 
  -1   5   6       79.39       85.43      2.94 o 
   0   5   6      406.27      408.88      5.80 o 
   1   5   6      147.70      156.41      3.30 o 
   2   5   6      441.51      431.80      6.68 o 
   3   5   6      374.89      374.24      7.08 o 
   4   5   6     1537.47     1485.81     20.43 o 
   5   5   6       21.89       17.62      1.95 o 
   6   5   6      178.99      169.20      6.57 o 
   7   5   6       18.30       12.55      2.51 o 
   8   5   6        0.03       -0.71      2.18 o 
   9   5   6        0.35        0.37      2.55 o 
 -11   6   6        5.26        1.41      2.74 o 
 -10   6   6       11.63       10.74      2.68 o 
  -9   6   6       20.64       23.23      3.01 o 
  -8   6   6       67.75       63.08      3.94 o 
  -7   6   6      142.99      143.42      5.71 o 
  -6   6   6      341.71      353.23      6.62 o 
  -5   6   6       64.55       59.02      2.96 o 
  -4   6   6       27.69       27.35      1.89 o 
  -3   6   6        1.46        0.73      0.94 o 
  -2   6   6       44.89       51.32      2.47 o 
  -1   6   6      128.88      116.80      4.20 o 
   0   6   6       66.44       59.83      2.84 o 
   1   6   6     1004.06      991.91     13.25 o 
   2   6   6      191.52      184.10      4.59 o 
   3   6   6      141.11      145.31      3.97 o 
   4   6   6      189.77      185.47      5.55 o 
   5   6   6       71.32       79.83      4.47 o 
   6   6   6      116.89      102.78      5.41 o 
   7   6   6        1.69        2.15      2.34 o 
   8   6   6        3.82       10.68      3.25 o 
 -10   7   6        2.19       -1.70      2.99 o 
  -9   7   6       13.64       11.03      3.27 o 
  -8   7   6       12.28       18.85      3.26 o 
  -7   7   6       77.04       74.40      5.58 o 
  -6   7   6      252.28      250.57      8.64 o 
  -5   7   6      974.13      972.26     16.83 o 
  -4   7   6       17.73       14.97      2.06 o 
  -3   7   6        3.90        1.54      1.46 o 
  -2   7   6       68.24       62.34      3.59 o 
  -1   7   6      212.52      228.39      7.73 o 
   0   7   6       55.88       55.87      3.55 o 
   1   7   6       12.80       15.00      2.17 o 
   2   7   6       41.76       33.11      2.86 o 
   3   7   6       10.46       10.67      2.09 o 
   4   7   6      292.09      283.61      9.73 o 
   5   7   6      154.35      153.44      7.41 o 
   6   7   6       62.57       65.05      4.97 o 
   7   7   6        6.84       14.78      3.93 o 
  -9   8   6       18.56       23.86      5.69 o 
  -8   8   6       11.85       13.01      3.79 o 
  -7   8   6       47.79       47.41      5.79 o 
  -6   8   6        8.92       12.22      3.61 o 
  -5   8   6      290.77      300.05     10.22 o 
  -4   8   6       43.76       52.59      4.61 o 
  -3   8   6        8.47        6.65      2.25 o 
  -2   8   6       65.80       80.24      4.87 o 
  -1   8   6        0.07        0.00      1.73 o 
   0   8   6       51.27       50.61      3.98 o 
   1   8   6       50.17       41.19      3.51 o 
   2   8   6        8.52        5.32      1.92 o 
   3   8   6       29.60       27.36      3.46 o 
   4   8   6       40.07       45.52      5.29 o 
   5   8   6      258.10      302.75     11.22 o 
  -6   9   6       29.78       22.45      4.69 o 
  -5   9   6       55.57       47.91      6.08 o 
  -4   9   6       31.40       40.30      5.11 o 
  -3   9   6        4.89        7.34      3.04 o 
  -2   9   6        7.30        9.79      2.79 o 
  -1   9   6        2.40        2.30      2.43 o 
   0   9   6       23.18        9.35      3.18 o 
   1   9   6      141.76      157.74      8.20 o 
   2   9   6        0.78        1.01      2.66 o 
   3   9   6        0.99        2.08      3.28 o 
 -13   0   7        2.17        1.81      4.31 o 
 -11   0   7       67.75       53.87      4.34 o 
  -9   0   7        0.51        1.21      1.72 o 
  -7   0   7        4.25        5.66      1.53 o 
  -5   0   7       41.46       28.37      2.24 o 
  -3   0   7     3982.51     3942.19     39.98 o 
  -1   0   7      121.02      119.76      4.67 o 
   1   0   7      701.38      681.28     10.96 o 
   3   0   7       27.32       27.06      4.62 o 
   5   0   7        7.32        9.04      1.56 o 
   7   0   7        4.29        2.20      1.82 o 
   9   0   7        3.87        6.38      2.93 o 
 -14   1   7       50.97       56.23      5.49 o 
 -13   1   7       79.76       78.07      5.82 o 
 -12   1   7       10.80        6.02      1.91 o 
 -11   1   7       44.03       40.77      2.84 o 
 -10   1   7        4.27        5.56      1.54 o 
  -9   1   7       87.29       97.25      3.87 o 
  -8   1   7       26.71       23.00      1.88 o 
  -7   1   7      169.86      186.45      4.55 o 
  -6   1   7        2.07        1.26      0.96 o 
  -5   1   7      773.75      829.36      8.97 o 
  -4   1   7      304.92      331.48      4.44 o 
  -3   1   7      118.73      117.91      2.49 o 
  -2   1   7      971.29      912.93      8.51 o 
  -1   1   7      518.18      546.40      6.27 o 
   0   1   7       49.02       53.53      1.85 o 
   1   1   7      352.32      320.72      4.56 o 
   2   1   7        7.65        9.27      0.82 o 
   3   1   7       53.30       52.67      1.99 o 
   4   1   7       23.75       25.81      1.57 o 
   5   1   7        2.55        2.58      0.87 o 
   6   1   7        4.44        4.86      1.23 o 
   7   1   7      346.41      338.52     10.51 o 
   8   1   7       62.56       64.86      4.56 o 
   9   1   7       15.44       19.10      2.79 o 
  10   1   7       82.96       83.77      5.53 o 
 -14   2   7       64.27       71.12      6.27 o 
 -13   2   7       26.97       23.98      3.60 o 
 -12   2   7      114.02      136.35      5.90 o 
 -11   2   7       37.58       32.57      3.05 o 
 -10   2   7        6.03        6.06      1.57 o 
  -9   2   7       10.68       12.76      1.73 o 
  -8   2   7        2.49        0.65      1.08 o 
  -7   2   7       49.53       43.71      2.35 o 
  -6   2   7      422.90      440.93      6.19 o 
  -5   2   7      131.03      115.43      2.99 o 
  -4   2   7      491.17      511.56      6.16 o 
  -3   2   7      851.89      847.35      8.35 o 
  -2   2   7      294.25      311.99      4.72 o 
  -1   2   7        0.92        1.62      0.60 o 
   0   2   7       17.36       15.38      0.90 o 
   1   2   7       73.16       74.77      2.25 o 
   2   2   7      297.06      296.03      5.41 o 
   3   2   7       13.70       16.75      1.37 o 
   4   2   7      149.15      150.65      4.13 o 
   5   2   7      925.91      935.17     11.12 o 
   6   2   7       29.41       25.85      2.20 o 
   7   2   7       88.41       72.96      3.57 o 
   8   2   7        1.14        3.10      1.50 o 
   9   2   7        1.99        1.38      1.79 o 
  10   2   7       78.83       66.59      7.14 o 
 -13   3   7      138.38      146.21      9.37 o 
 -12   3   7       81.52       87.97      5.10 o 
 -11   3   7       49.44       54.78      3.84 o 
 -10   3   7        0.98        0.95      1.32 o 
  -9   3   7       31.66       32.68      2.28 o 
  -8   3   7        3.03        1.94      1.13 o 
  -7   3   7        0.50        0.59      0.92 o 
  -6   3   7      131.32      111.31      3.33 o 
  -5   3   7      121.26      119.38      3.01 o 
  -4   3   7       16.08       11.99      1.01 o 
  -3   3   7        1.19        0.89      0.69 o 
  -2   3   7        0.42        1.67      0.77 o 
  -1   3   7       61.64       70.62      2.23 o 
   0   3   7      378.09      397.35      6.57 o 
   1   3   7        1.39        1.58      0.86 o 
   2   3   7      358.83      354.45      6.65 o 
   3   3   7       95.02       84.19      3.99 o 
   4   3   7      639.22      639.22      9.35 o 
   5   3   7      193.13      194.31      4.57 o 
   6   3   7       49.73       52.44      2.75 o 
   7   3   7       72.44       76.61      4.53 o 
   8   3   7        6.29        5.05      2.29 o 
   9   3   7        0.43       -1.99      1.99 o 
  10   3   7       15.63       16.53      3.70 o 
 -13   4   7       59.78       73.33      6.89 o 
 -12   4   7        3.11        3.62      2.45 o 
 -11   4   7       72.26       72.34      4.71 o 
 -10   4   7       48.79       52.54      3.58 o 
  -9   4   7       39.27       38.22      2.66 o 
  -8   4   7     1064.30     1103.86     13.81 o 
  -7   4   7       76.22       81.62      3.77 o 
  -6   4   7       92.04       91.77      3.26 o 
  -5   4   7       74.88       77.66      2.60 o 
  -4   4   7        5.90        5.50      0.90 o 
  -3   4   7      344.08      339.28      5.31 o 
  -2   4   7       13.40       15.38      1.31 o 
  -1   4   7       93.08       93.04      2.97 o 
   0   4   7        6.13        6.18      0.94 o 
   1   4   7       20.34       20.40      1.30 o 
   2   4   7       29.26       26.49      2.48 o 
   3   4   7        1.85        1.05      1.13 o 
   4   4   7       44.63       46.28      3.02 o 
   5   4   7        0.14        0.45      1.55 o 
   6   4   7      208.32      207.77      8.37 o 
   7   4   7       49.36       45.47      3.99 o 
   8   4   7       28.07       28.17      4.05 o 
   9   4   7       93.38       99.69      7.53 o 
 -12   5   7       58.87       64.63      6.69 o 
 -11   5   7      158.19      153.04      7.53 o 
 -10   5   7       45.64       51.30      3.87 o 
  -9   5   7       76.44       85.94      5.45 o 
  -8   5   7       37.72       36.96      2.98 o 
  -7   5   7      167.22      164.53      4.99 o 
  -6   5   7       62.21       56.26      2.68 o 
  -5   5   7       41.63       42.27      2.10 o 
  -4   5   7      138.95      144.46      4.04 o 
  -3   5   7       14.89       13.82      1.92 o 
  -2   5   7      102.81      105.45      5.02 o 
  -1   5   7        1.69        2.18      0.92 o 
   0   5   7        5.55        4.27      1.14 o 
   1   5   7        3.26        4.27      0.87 o 
   2   5   7     1803.91     1728.36     19.25 o 
   3   5   7       29.08       32.04      2.84 o 
   4   5   7       12.00        6.92      2.00 o 
   5   5   7        9.03        9.01      2.19 o 
   6   5   7       17.27       12.93      4.08 o 
   7   5   7        0.27       -0.80      1.82 o 
   8   5   7      201.74      228.14     13.87 o 
 -11   6   7       35.99       48.43      7.30 o 
 -10   6   7       76.06       80.96      5.22 o 
  -9   6   7       50.36       53.46      4.49 o 
  -8   6   7      410.68      435.54      9.76 o 
  -7   6   7      461.08      473.39      9.86 o 
  -6   6   7        6.62        3.35      1.46 o 
  -5   6   7       33.55       31.05      2.58 o 
  -4   6   7       23.30       19.12      2.05 o 
  -3   6   7      184.74      178.98      5.26 o 
  -2   6   7      105.36       91.84      4.11 o 
  -1   6   7      448.25      452.21      8.38 o 
   0   6   7      173.84      174.94      6.08 o 
   1   6   7       55.58       55.60      2.71 o 
   2   6   7       59.39       59.15      2.98 o 
   3   6   7        0.24       -0.50      1.34 o 
   4   6   7        6.30        4.04      1.70 o 
   5   6   7      501.57      455.46     11.39 o 
   6   6   7        5.27        4.42      2.33 o 
   7   6   7        0.87        0.12      2.34 o 
   8   6   7        6.24        7.45      3.78 o 
 -10   7   7       12.49       14.61      4.06 o 
  -9   7   7       13.08       11.40      3.38 o 
  -8   7   7       17.11       13.29      3.57 o 
  -7   7   7        0.32       -1.42      1.94 o 
  -6   7   7      103.82       96.66      5.93 o 
  -5   7   7      254.29      253.68      9.44 o 
  -4   7   7       65.64       68.52      4.04 o 
  -3   7   7       16.84       16.98      2.37 o 
  -2   7   7       71.40       65.95      4.25 o 
  -1   7   7       19.41       16.89      2.26 o 
   0   7   7       94.62       99.29      7.16 o 
   1   7   7      189.64      181.91      6.45 o 
   2   7   7        9.31        6.19      2.17 o 
   3   7   7      111.70      114.55      6.54 o 
   4   7   7       54.75       51.81      4.70 o 
   5   7   7        5.24        2.51      2.38 o 
   6   7   7      260.33      279.83     15.35 o 
  -8   8   7        1.41        5.12      3.54 o 
  -7   8   7       19.67       29.31      4.61 o 
  -6   8   7       35.33       40.32      4.66 o 
  -5   8   7       66.81       66.76      5.13 o 
  -4   8   7      170.60      151.46      7.40 o 
  -3   8   7        7.23        6.49      2.30 o 
  -2   8   7        0.32       -0.44      1.72 o 
  -1   8   7        9.24       12.26      2.90 o 
   0   8   7       14.42       16.00      2.66 o 
   1   8   7        7.10        3.33      2.17 o 
   2   8   7        0.76       -0.14      2.11 o 
   3   8   7        0.03       -0.29      2.13 o 
   4   8   7        5.30       -1.02      2.53 o 
   5   8   7       46.36       51.11      5.54 o 
  -5   9   7        0.68       -1.66      3.12 o 
  -4   9   7        0.11       -2.28      2.78 o 
  -3   9   7       98.02      104.66      6.75 o 
  -2   9   7       50.17       52.62      5.24 o 
  -1   9   7        0.59        0.42      2.71 o 
   0   9   7        0.17        2.72      2.77 o 
   1   9   7        4.98        2.80      2.83 o 
   2   9   7       21.39       24.69      4.78 o 
 -14   0   8       60.53       67.24      7.29 o 
 -12   0   8       98.95       99.47      7.57 o 
 -10   0   8      486.42      455.39     12.34 o 
  -8   0   8      232.72      254.80      9.73 o 
  -6   0   8        0.04        0.34      1.28 o 
  -4   0   8     1351.30     1345.89     17.47 o 
  -2   0   8      469.51      467.71      7.27 o 
   0   0   8     1663.87     1632.87     28.28 o 
   2   0   8      112.80      100.34      3.72 o 
   4   0   8       54.28       60.49      3.12 o 
   6   0   8     1175.38     1203.29     25.84 o 
   8   0   8        6.42        4.97      2.62 o 
  10   0   8       27.70       27.90      5.19 o 
 -14   1   8       29.38       28.93      4.48 o 
 -13   1   8       13.96        6.57      2.69 o 
 -12   1   8      114.92      106.34      5.09 o 
 -11   1   8       71.52       69.00      3.74 o 
 -10   1   8      206.01      179.07      7.16 o 
  -9   1   8      206.76      191.19      5.63 o 
  -8   1   8        7.68        7.22      1.41 o 
  -7   1   8       20.83       23.75      1.88 o 
  -6   1   8       16.02       12.13      1.36 o 
  -5   1   8      730.56      744.82      9.43 o 
  -4   1   8     2569.61     2552.68     23.26 o 
  -3   1   8        2.09        1.44      0.58 o 
  -2   1   8      190.11      195.77      3.03 o 
  -1   1   8       18.76       23.90      1.30 o 
   0   1   8       17.48       21.39      1.38 o 
   1   1   8       19.74       21.87      1.27 o 
   2   1   8       24.70       33.14      1.47 o 
   3   1   8       21.65       20.64      1.40 o 
   4   1   8        1.54        2.14      0.84 o 
   5   1   8      177.65      173.95      4.14 o 
   6   1   8      339.33      323.04      6.89 o 
   7   1   8       88.08       91.59      4.45 o 
   8   1   8       17.83       19.67      2.47 o 
   9   1   8       24.64       27.64      3.27 o 
  10   1   8      113.17      114.07      8.09 o 
 -13   2   8        0.09        1.57      2.34 o 
 -12   2   8       41.01       42.21      3.38 o 
 -11   2   8        0.49        2.79      1.75 o 
 -10   2   8        9.48        6.50      1.65 o 
  -9   2   8       29.54       27.75      2.33 o 
  -8   2   8       75.96       68.60      3.31 o 
  -7   2   8      105.41      106.59      3.61 o 
  -6   2   8      430.74      428.37      6.73 o 
  -5   2   8      198.63      219.81      4.74 o 
  -4   2   8       47.38       51.12      2.14 o 
  -3   2   8      438.11      453.72      6.13 o 
  -2   2   8        7.00        8.70      1.09 o 
  -1   2   8      174.30      181.96      3.96 o 
   0   2   8        1.55        1.82      0.63 o 
   1   2   8     1386.27     1439.18     15.31 o 
   2   2   8      214.61      200.00      4.14 o 
   3   2   8       39.20       41.97      2.88 o 
   4   2   8      532.92      514.69      9.20 o 
   5   2   8     1153.46     1150.39     16.23 o 
   6   2   8      317.38      304.14     10.57 o 
   7   2   8       28.65       23.65      2.41 o 
   8   2   8       40.28       41.43      4.12 o 
   9   2   8        0.55       -1.65      2.01 o 
 -13   3   8      114.21      133.54      8.25 o 
 -12   3   8       48.39       51.13      4.46 o 
 -11   3   8       23.02       28.00      3.14 o 
 -10   3   8       92.84      105.03      4.58 o 
  -9   3   8       32.78       33.63      2.43 o 
  -8   3   8      508.64      516.60      8.14 o 
  -7   3   8      608.12      593.72      8.39 o 
  -6   3   8      116.29      102.78      3.32 o 
  -5   3   8       49.62       50.85      2.14 o 
  -4   3   8        3.10        2.82      0.64 o 
  -3   3   8       33.38       39.47      2.13 o 
  -2   3   8      177.10      180.50      3.97 o 
  -1   3   8      144.47      156.26      4.14 o 
   0   3   8      110.86      124.30      3.52 o 
   1   3   8        2.98        3.92      0.83 o 
   2   3   8        5.01        3.51      1.22 o 
   3   3   8       80.66       71.14      3.27 o 
   4   3   8        3.44        2.46      1.41 o 
   5   3   8       52.53       52.73      3.49 o 
   6   3   8      250.31      244.59      6.35 o 
   7   3   8      156.87      145.46      6.37 o 
   8   3   8        1.93        2.78      2.20 o 
   9   3   8        0.24       -0.44      2.31 o 
 -13   4   8       10.94        7.93      4.61 o 
 -12   4   8       13.78       13.41      3.30 o 
 -11   4   8       46.66       51.53      4.72 o 
 -10   4   8       70.29       66.11      4.22 o 
  -9   4   8      226.49      230.32      6.59 o 
  -8   4   8       94.85       84.95      3.81 o 
  -7   4   8        9.07       10.43      1.44 o 
  -6   4   8       10.72        8.74      1.10 o 
  -5   4   8       20.65       21.55      1.38 o 
  -4   4   8      390.11      402.43      6.18 o 
  -3   4   8      553.81      546.86      8.18 o 
  -2   4   8       13.41       13.59      1.43 o 
  -1   4   8       23.81       24.73      1.61 o 
   0   4   8       13.60       14.41      1.16 o 
   1   4   8       39.28       42.05      1.96 o 
   2   4   8      234.24      224.83      5.51 o 
   3   4   8      957.87      925.56     15.60 o 
   4   4   8       47.87       47.33      3.70 o 
   5   4   8       12.80       11.28      2.61 o 
   6   4   8        0.68        2.30      2.13 o 
   7   4   8        0.85        1.42      1.99 o 
   8   4   8        3.21        6.45      2.75 o 
 -12   5   8       49.12       60.11      6.26 o 
 -11   5   8      128.93      146.24      7.11 o 
 -10   5   8       75.58       76.31      4.63 o 
  -9   5   8      215.34      222.00      7.97 o 
  -8   5   8       66.12       68.81      3.67 o 
  -7   5   8       57.03       61.49      3.19 o 
  -6   5   8       74.47       79.88      3.47 o 
  -5   5   8        0.00        1.23      1.19 o 
  -4   5   8        0.90        1.79      0.99 o 
  -3   5   8      348.24      322.71      6.17 o 
  -2   5   8      216.96      243.21      4.91 o 
  -1   5   8        3.48        4.21      1.16 o 
   0   5   8       90.51       79.34      2.97 o 
   1   5   8        3.30        2.19      1.08 o 
   2   5   8      557.12      566.74      9.22 o 
   3   5   8       50.19       46.87      3.79 o 
   4   5   8      125.76      128.45      6.26 o 
   5   5   8        1.45       -0.43      2.04 o 
   6   5   8        0.56       -0.09      2.67 o 
   7   5   8       11.63       14.56      2.96 o 
   8   5   8       10.81        7.13      4.15 o 
 -11   6   8        6.63        6.93      3.93 o 
 -10   6   8       20.88       21.91      3.74 o 
  -9   6   8       63.53       69.72      4.90 o 
  -8   6   8      203.81      199.57      8.07 o 
  -7   6   8      266.50      261.71     12.50 o 
  -6   6   8        5.28        7.17      1.78 o 
  -5   6   8       33.94       33.92      2.80 o 
  -4   6   8       36.79       39.82      2.98 o 
  -3   6   8       28.88       24.29      2.74 o 
  -2   6   8       71.82       78.90      5.05 o 
  -1   6   8      474.88      437.33      8.94 o 
   0   6   8       22.52       26.12      2.42 o 
   1   6   8        0.03        1.55      1.33 o 
   2   6   8        9.71        8.73      2.19 o 
   3   6   8      306.90      305.82      8.54 o 
   4   6   8      656.81      655.01     18.99 o 
   5   6   8       27.05       18.88      4.56 o 
   6   6   8        1.57        5.61      4.29 o 
   7   6   8       19.50       26.77      4.04 o 
  -9   7   8        1.01       -0.82      3.32 o 
  -8   7   8       44.34       38.48      4.71 o 
  -7   7   8      639.39      644.91     14.74 o 
  -6   7   8      178.00      187.38     12.00 o 
  -5   7   8      107.07       93.68      5.78 o 
  -4   7   8       24.45       18.96      2.50 o 
  -3   7   8        8.56       11.75      2.18 o 
  -2   7   8       75.15       82.38      4.44 o 
  -1   7   8       27.71       35.54      3.20 o 
   0   7   8       16.88       17.42      2.47 o 
   1   7   8        4.97        3.84      1.82 o 
   2   7   8        1.94        1.85      1.98 o 
   3   7   8      320.56      305.60     11.96 o 
   4   7   8       68.68       57.37      4.99 o 
   5   7   8       53.55       45.17      4.82 o 
  -8   8   8       38.82       40.84      7.64 o 
  -7   8   8      400.36      379.64     14.11 o 
  -6   8   8       73.53       85.81      6.02 o 
  -5   8   8        7.52        9.19      2.84 o 
  -4   8   8       18.46       18.70      3.23 o 
  -3   8   8       31.39       39.72      3.99 o 
  -2   8   8       51.52       47.63      4.30 o 
  -1   8   8       31.16       30.02      3.71 o 
   0   8   8       19.28       11.65      2.76 o 
   1   8   8        2.72        0.98      2.66 o 
   2   8   8       14.30       16.72      3.65 o 
   3   8   8       16.53       24.98      3.50 o 
  -4   9   8       27.08       21.30      4.59 o 
  -3   9   8       43.70       45.23      5.25 o 
  -2   9   8        2.70       -0.37      2.75 o 
  -1   9   8      201.32      238.89     12.68 o 
   0   9   8      104.04      112.23      8.64 o 
 -13   0   9      118.98       97.63      8.46 o 
 -11   0   9       99.85       75.14      5.76 o 
  -9   0   9      615.00      572.97     17.74 o 
  -7   0   9      125.46      121.36      9.07 o 
  -5   0   9       94.89       84.53      4.37 o 
  -3   0   9     1315.01     1331.68     18.00 o 
  -1   0   9        3.15        4.72      1.09 o 
   1   0   9       36.74       34.39      2.67 o 
   3   0   9      242.89      262.34      9.98 o 
   5   0   9        0.95       -0.31      1.57 o 
   7   0   9        0.10       -1.96      1.96 o 
   9   0   9       25.14       19.52      4.45 o 
 -13   1   9        0.02        0.91      2.41 o 
 -12   1   9        5.16        6.74      2.24 o 
 -11   1   9        9.44       12.80      2.11 o 
 -10   1   9       82.61       71.30      3.77 o 
  -9   1   9        2.30        1.93      1.42 o 
  -8   1   9        3.91        1.83      1.29 o 
  -7   1   9       20.41       16.96      1.86 o 
  -6   1   9        8.98        6.24      1.48 o 
  -5   1   9       97.56       89.37      3.37 o 
  -4   1   9      545.22      515.25      6.71 o 
  -3   1   9       52.32       50.57      2.18 o 
  -2   1   9      209.55      218.43      4.19 o 
  -1   1   9      143.15      158.97      4.40 o 
   0   1   9        2.54        2.02      0.84 o 
   1   1   9      220.78      230.50      6.50 o 
   2   1   9      606.52      619.45      8.00 o 
   3   1   9        0.71        0.79      0.86 o 
   4   1   9       52.68       54.08      2.95 o 
   5   1   9        0.55        0.10      1.11 o 
   6   1   9      323.00      327.90      7.33 o 
   7   1   9      414.20      405.55     15.01 o 
   8   1   9        1.89        1.02      1.71 o 
   9   1   9        0.07       -2.28      2.28 o 
 -13   2   9       46.50       53.91      5.43 o 
 -12   2   9        4.34        6.25      2.27 o 
 -11   2   9        5.31        5.61      1.94 o 
 -10   2   9       59.57       47.75      3.19 o 
  -9   2   9       60.00       51.22      3.10 o 
  -8   2   9       18.55       14.84      1.79 o 
  -7   2   9      793.78      801.35     11.33 o 
  -6   2   9      773.04      767.06     10.71 o 
  -5   2   9       19.78       21.89      1.68 o 
  -4   2   9       22.05       19.67      1.20 o 
  -3   2   9        0.90        0.06      0.67 o 
  -2   2   9       49.05       48.15      2.28 o 
  -1   2   9      124.75      122.51      4.15 o 
   0   2   9       79.49       83.86      2.54 o 
   1   2   9       13.98       13.42      1.02 o 
   2   2   9      118.79      115.30      2.63 o 
   3   2   9       54.99       60.87      2.51 o 
   4   2   9       20.61       18.23      1.71 o 
   5   2   9      320.07      304.20      6.70 o 
   6   2   9        7.64       10.58      2.06 o 
   7   2   9      120.08      103.72      6.16 o 
   8   2   9       12.70       20.22      3.47 o 
   9   2   9        0.49        0.56      2.96 o 
 -13   3   9       22.19       23.16      4.70 o 
 -12   3   9       14.85       13.64      3.04 o 
 -11   3   9        1.95        1.58      1.97 o 
 -10   3   9      112.98      111.21      5.08 o 
  -9   3   9       17.02       20.38      2.31 o 
  -8   3   9       17.51       26.33      2.20 o 
  -7   3   9       38.80       39.55      2.32 o 
  -6   3   9      183.95      181.98      4.82 o 
  -5   3   9      104.35      107.68      3.94 o 
  -4   3   9       27.13       27.76      1.80 o 
  -3   3   9      118.84      123.94      4.52 o 
  -2   3   9       99.91       95.35      3.98 o 
  -1   3   9       53.56       55.28      2.32 o 
   0   3   9        9.98       10.88      1.13 o 
   1   3   9        1.17        0.37      0.83 o 
   2   3   9       21.67       25.04      1.62 o 
   3   3   9     1115.50     1118.90     19.80 o 
   4   3   9       45.76       49.36      4.89 o 
   5   3   9       24.26       22.54      2.54 o 
   6   3   9       40.96       39.87      3.25 o 
   7   3   9        5.25        7.82      2.31 o 
   8   3   9       13.27       17.05      3.20 o 
 -12   4   9       84.92       90.42      9.74 o 
 -11   4   9       59.81       54.15      4.31 o 
 -10   4   9        6.54        6.62      2.47 o 
  -9   4   9       81.97       84.41      4.19 o 
  -8   4   9      141.01      140.24      5.03 o 
  -7   4   9      459.98      449.72      9.51 o 
  -6   4   9       81.04       83.25      3.44 o 
  -5   4   9      204.43      201.32      4.80 o 
  -4   4   9       17.51       19.00      2.01 o 
  -3   4   9      101.78      102.93      3.77 o 
  -2   4   9      218.92      201.24      4.77 o 
  -1   4   9       57.88       68.99      2.70 o 
   0   4   9       24.71       18.81      1.65 o 
   1   4   9       39.12       43.97      2.66 o 
   2   4   9        9.26       11.75      2.37 o 
   3   4   9        4.98        4.61      1.96 o 
   4   4   9      100.97      100.56      6.17 o 
   5   4   9       48.08       46.63      4.61 o 
   6   4   9        0.00        0.59      2.51 o 
   7   4   9       76.36       83.60      5.82 o 
   8   4   9       13.68        8.34      2.92 o 
 -11   5   9       58.83       64.84      5.68 o 
 -10   5   9       79.85       76.59      5.22 o 
  -9   5   9       80.21       80.27      5.57 o 
  -8   5   9        1.80        2.48      1.72 o 
  -7   5   9        0.72        1.23      1.46 o 
  -6   5   9       31.85       38.50      3.34 o 
  -5   5   9        0.07       -0.28      1.23 o 
  -4   5   9       53.56       49.18      3.18 o 
  -3   5   9       32.28       33.05      2.63 o 
  -2   5   9      136.54      138.10      5.32 o 
  -1   5   9      444.92      447.29      8.36 o 
   0   5   9        1.68       -0.11      1.10 o 
   1   5   9      102.48       98.05      4.15 o 
   2   5   9       70.19       80.81      3.28 o 
   3   5   9      133.36      140.94      6.92 o 
   4   5   9        0.33       -1.59      1.97 o 
   5   5   9       76.51       82.90      7.58 o 
   6   5   9       16.54       20.89      5.41 o 
   7   5   9       12.49       15.98      5.23 o 
 -10   6   9        6.94        5.48      3.37 o 
  -9   6   9       11.24        8.08      2.94 o 
  -8   6   9        6.04        6.57      2.57 o 
  -7   6   9       98.34       96.43      6.06 o 
  -6   6   9        2.26        2.21      1.82 o 
  -5   6   9      143.43      133.69      5.53 o 
  -4   6   9       85.24       78.51      5.34 o 
  -3   6   9      243.13      239.17      7.43 o 
  -2   6   9      100.25       90.11      4.53 o 
  -1   6   9      331.84      318.17      9.22 o 
   0   6   9       30.01       32.09      2.89 o 
   1   6   9        0.57        1.84      1.69 o 
   2   6   9        2.76        0.88      1.80 o 
   3   6   9      443.42      407.12     10.44 o 
   4   6   9      113.38      124.35     10.50 o 
   5   6   9        4.55        2.55      3.75 o 
   6   6   9       23.69       19.16      8.71 o 
  -9   7   9        7.28        9.09      3.64 o 
  -8   7   9        2.38        7.33      2.93 o 
  -7   7   9      273.01      267.27     12.08 o 
  -6   7   9      572.65      582.92     13.85 o 
  -5   7   9        0.14        2.64      2.22 o 
  -4   7   9       13.60       19.02      2.73 o 
  -3   7   9        0.78        0.56      1.78 o 
  -2   7   9      412.81      387.29     10.37 o 
  -1   7   9      106.47      108.59      5.77 o 
   0   7   9        8.40        3.80      2.10 o 
   1   7   9       56.34       63.86      5.15 o 
   2   7   9        1.82        1.47      2.47 o 
   3   7   9        0.92        3.13      2.47 o 
   4   7   9       37.27       43.19      4.91 o 
  -7   8   9        4.40        3.02      5.57 o 
  -6   8   9      210.75      207.94     10.48 o 
  -5   8   9       73.15       80.22      6.49 o 
  -4   8   9       23.20       24.11      3.74 o 
  -3   8   9        4.09        5.25      2.50 o 
  -2   8   9        0.16        2.26      2.55 o 
  -1   8   9       43.00       38.47      4.48 o 
   0   8   9        3.86        6.52      2.92 o 
   1   8   9       66.04       83.99      6.97 o 
   2   8   9       49.15       44.78      5.25 o 
 -12   0  10        0.04        2.66      3.28 o 
 -10   0  10        8.06        6.57      2.67 o 
  -8   0  10       20.11       21.43      3.16 o 
  -6   0  10      496.93      480.20     12.40 o 
  -4   0  10        0.01       -0.32      1.12 o 
  -2   0  10       22.62       19.97      2.18 o 
   0   0  10      121.94      133.11      5.56 o 
   2   0  10       55.16       58.61      3.91 o 
   4   0  10      376.16      372.16     11.72 o 
   6   0  10      175.02      192.15      8.53 o 
   8   0  10       61.82       68.88      7.17 o 
 -13   1  10        0.16        2.03      2.80 o 
 -12   1  10        9.46        3.37      2.41 o 
 -11   1  10      111.86       98.66      5.20 o 
 -10   1  10       20.55       26.10      2.64 o 
  -9   1  10       13.83       12.03      1.95 o 
  -8   1  10       52.98       55.65      3.42 o 
  -7   1  10      343.45      329.82     10.61 o 
  -6   1  10     1675.80     1696.52     19.34 o 
  -5   1  10      112.17      106.90      4.75 o 
  -4   1  10       18.53       16.86      1.27 o 
  -3   1  10       15.35       16.42      1.87 o 
  -2   1  10        4.58        4.50      1.00 o 
  -1   1  10       28.97       31.71      2.05 o 
   0   1  10       57.28       63.27      2.51 o 
   1   1  10       29.07       31.15      1.92 o 
   2   1  10        1.04        1.12      0.95 o 
   3   1  10       34.03       33.52      2.43 o 
   4   1  10       50.98       50.90      3.09 o 
   5   1  10      122.41      131.84      4.93 o 
   6   1  10        2.13        2.30      1.57 o 
   7   1  10        3.10        3.16      2.10 o 
   8   1  10       36.75       39.25      4.37 o 
 -13   2  10        0.22       -1.62      2.68 o 
 -12   2  10       46.90       57.76      5.96 o 
 -11   2  10      103.25      121.30      5.55 o 
 -10   2  10       79.56       78.83      4.21 o 
  -9   2  10        4.39        5.74      1.71 o 
  -8   2  10       13.31       14.61      1.95 o 
  -7   2  10        2.98        3.88      1.38 o 
  -6   2  10       98.97       97.48      3.90 o 
  -5   2  10       43.02       43.80      2.09 o 
  -4   2  10      818.46      801.82     10.45 o 
  -3   2  10       24.13       28.79      1.94 o 
  -2   2  10        2.09        2.21      1.01 o 
  -1   2  10      257.15      259.77      6.26 o 
   0   2  10       26.92       25.60      1.49 o 
   1   2  10        1.16        0.24      0.96 o 
   2   2  10      149.92      145.38      4.00 o 
   3   2  10      239.54      236.66      5.19 o 
   4   2  10      527.09      505.54      9.15 o 
   5   2  10      295.72      303.36      8.87 o 
   6   2  10       14.56        8.57      2.27 o 
   7   2  10       17.58       19.60      3.91 o 
   8   2  10       15.45       17.82      3.40 o 
 -12   3  10      135.12      137.67      7.59 o 
 -11   3  10        0.65        1.38      2.06 o 
 -10   3  10        0.07        2.45      1.75 o 
  -9   3  10        7.27        8.26      1.90 o 
  -8   3  10      232.91      213.66      6.52 o 
  -7   3  10       37.80       46.62      3.00 o 
  -6   3  10      258.65      244.00      8.54 o 
  -5   3  10       58.80       60.71      3.14 o 
  -4   3  10      219.15      215.02      6.92 o 
  -3   3  10      104.22      123.90      4.82 o 
  -2   3  10      184.51      165.65      5.81 o 
  -1   3  10      342.83      332.83      5.99 o 
   0   3  10       21.71       27.55      1.99 o 
   1   3  10       58.98       60.59      2.95 o 
   2   3  10       25.28       26.50      2.30 o 
   3   3  10       12.62       11.77      1.63 o 
   4   3  10       11.03       11.50      1.97 o 
   5   3  10        0.33        0.37      1.39 o 
   6   3  10       24.13       23.78      3.75 o 
   7   3  10       65.40       58.44      7.53 o 
 -12   4  10       26.37       29.06      5.08 o 
 -11   4  10      348.42      382.53     13.54 o 
 -10   4  10       10.31       12.50      2.93 o 
  -9   4  10      111.94      111.75      7.15 o 
  -8   4  10       24.13       24.77      2.65 o 
  -7   4  10        1.74        2.04      1.56 o 
  -6   4  10       30.75       28.69      2.83 o 
  -5   4  10        8.50       11.65      1.92 o 
  -4   4  10       18.34       15.86      2.52 o 
  -3   4  10        0.17       -0.84      1.22 o 
  -2   4  10        1.32        1.49      1.29 o 
  -1   4  10        8.26        8.87      1.69 o 
   0   4  10        7.15        7.83      1.49 o 
   1   4  10       56.87       54.01      2.64 o 
   2   4  10        3.51        1.53      1.38 o 
   3   4  10        1.62        1.39      2.16 o 
   4   4  10      164.54      172.99     10.10 o 
   5   4  10        0.01        0.92      2.64 o 
   6   4  10       10.91        6.19      4.00 o 
   7   4  10       65.66       64.62      5.18 o 
 -11   5  10       56.39       54.63      6.28 o 
 -10   5  10       15.46       17.15      3.54 o 
  -9   5  10        4.41        5.65      2.88 o 
  -8   5  10       16.90       15.55      2.84 o 
  -7   5  10       28.47       31.37      3.21 o 
  -6   5  10        3.51        0.99      1.61 o 
  -5   5  10        2.35       -0.17      1.45 o 
  -4   5  10        0.00       -0.32      1.48 o 
  -3   5  10      109.00       97.60      4.70 o 
  -2   5  10      234.98      197.82      6.91 o 
  -1   5  10      344.52      351.48      8.85 o 
   0   5  10        1.37        0.54      1.40 o 
   1   5  10       10.06       16.15      2.47 o 
   2   5  10      265.75      252.02     14.87 o 
   3   5  10       22.56       22.20      4.02 o 
   4   5  10        8.11        2.91      2.76 o 
   5   5  10        9.57        5.35      5.41 o 
   6   5  10        0.11        0.43      3.67 o 
 -10   6  10        0.38        4.91      3.74 o 
  -9   6  10       30.54       29.55      4.54 o 
  -8   6  10       17.77       24.41      3.72 o 
  -7   6  10        1.43        5.64      2.51 o 
  -6   6  10        0.03        1.25      1.91 o 
  -5   6  10        9.73       10.27      2.23 o 
  -4   6  10        5.49        5.67      1.91 o 
  -3   6  10      204.91      194.19      6.99 o 
  -2   6  10        0.08       -1.31      1.58 o 
  -1   6  10       28.41       35.79      3.36 o 
   0   6  10       69.06       71.06      4.59 o 
   1   6  10       66.30       59.52      4.79 o 
   2   6  10      205.02      203.91     13.55 o 
   3   6  10        1.89        4.30      2.49 o 
   4   6  10       16.28       19.99      5.19 o 
   5   6  10       22.06       18.04      9.23 o 
  -8   7  10       38.65       44.67      5.62 o 
  -7   7  10        0.45        5.50      2.87 o 
  -6   7  10        5.31        6.14      2.92 o 
  -5   7  10       66.25       61.56      4.90 o 
  -4   7  10        0.46       -1.86      1.86 o 
  -3   7  10       39.22       41.21      5.44 o 
  -2   7  10       36.93       37.95      4.00 o 
  -1   7  10       26.80       23.52      3.29 o 
   0   7  10       83.83       94.56      6.51 o 
   1   7  10       49.01       61.57      5.18 o 
   2   7  10       72.08       90.20      7.22 o 
   3   7  10       11.06       12.06      3.97 o 
  -5   8  10      139.22      151.66      9.78 o 
  -4   8  10        2.05        6.00      3.65 o 
  -3   8  10        7.73        1.12      3.08 o 
  -2   8  10       25.22       28.15      4.49 o 
  -1   8  10        2.79        0.24      3.23 o 
   0   8  10       18.27       21.13      5.18 o 
 -13   0  11       11.78        7.61      4.61 o 
 -11   0  11      276.06      230.49     12.81 o 
  -9   0  11      237.78      225.66     11.17 o 
  -7   0  11        0.94        0.34      1.97 o 
  -5   0  11     5993.59     5857.93     85.89 o 
  -3   0  11        8.15        9.50      1.96 o 
  -1   0  11      137.02      135.60      6.74 o 
   1   0  11        0.22       -1.62      1.62 o 
   3   0  11       10.95       13.14      2.70 o 
   5   0  11      328.20      321.62     11.39 o 
   7   0  11        7.06        5.85      3.36 o 
 -13   1  11        1.84        6.71      3.23 o 
 -12   1  11        7.06        8.39      2.94 o 
 -11   1  11       29.83       24.29      3.74 o 
 -10   1  11        7.42        9.43      2.43 o 
  -9   1  11        0.77        1.09      1.68 o 
  -8   1  11        6.79        7.18      1.83 o 
  -7   1  11        5.24        6.47      1.77 o 
  -6   1  11       70.01       67.87      3.66 o 
  -5   1  11      140.48      140.87      4.34 o 
  -4   1  11      243.08      239.81      6.60 o 
  -3   1  11       18.99       19.26      1.82 o 
  -2   1  11       17.02       15.07      1.32 o 
  -1   1  11       40.43       46.11      2.53 o 
   0   1  11      221.06      225.24      7.01 o 
   1   1  11       15.35       14.72      2.35 o 
   2   1  11        7.31        8.22      1.69 o 
   3   1  11        7.93        3.87      1.72 o 
   4   1  11      433.92      437.17     11.14 o 
   5   1  11     1565.23     1557.26     27.32 o 
   6   1  11       27.14       25.81      3.46 o 
   7   1  11      129.94      123.19      7.18 o 
 -12   2  11       37.67       29.03      4.02 o 
 -11   2  11       69.53       71.69      4.87 o 
 -10   2  11       59.23       45.62      3.49 o 
  -9   2  11      173.20      165.82      6.24 o 
  -8   2  11       61.70       55.69      3.60 o 
  -7   2  11      119.70      106.59      4.66 o 
  -6   2  11      197.62      182.36      6.80 o 
  -5   2  11      176.48      174.10      5.93 o 
  -4   2  11      691.19      679.67     13.28 o 
  -3   2  11       21.18       21.05      1.94 o 
  -2   2  11       78.41       86.38      3.91 o 
  -1   2  11      184.65      170.74      5.33 o 
   0   2  11      463.66      455.36     10.33 o 
   1   2  11        2.15        2.78      1.49 o 
   2   2  11       26.60       30.25      2.60 o 
   3   2  11      266.62      273.87      7.10 o 
   4   2  11      134.37      123.75      9.80 o 
   5   2  11       26.83       26.34      3.11 o 
   6   2  11        0.37        2.20      1.86 o 
   7   2  11        0.87        0.22      2.11 o 
 -12   3  11        0.35        4.00      4.04 o 
 -11   3  11        4.63        2.47      2.76 o 
 -10   3  11       31.72       33.41      3.97 o 
  -9   3  11       24.09       18.04      2.69 o 
  -8   3  11        4.25        3.67      1.95 o 
  -7   3  11        0.53        1.49      1.63 o 
  -6   3  11       17.06       19.69      2.57 o 
  -5   3  11        0.49       -0.03      1.41 o 
  -4   3  11        0.32       -0.75      1.22 o 
  -3   3  11        1.08       -0.54      1.23 o 
  -2   3  11       78.91       81.61      4.33 o 
  -1   3  11        2.52        4.43      1.63 o 
   0   3  11       80.06       80.16      4.61 o 
   1   3  11      235.16      229.80      6.94 o 
   2   3  11      139.43      149.79      6.49 o 
   3   3  11      131.97      127.73     10.02 o 
   4   3  11       12.35       11.51      3.06 o 
   5   3  11       10.46        8.68      2.21 o 
   6   3  11        2.28        7.59      2.79 o 
 -11   4  11       59.00       70.32      6.72 o 
 -10   4  11       23.73       28.64      4.07 o 
  -9   4  11       90.92       86.43      5.68 o 
  -8   4  11       59.04       59.36      4.47 o 
  -7   4  11        3.43        2.08      1.82 o 
  -6   4  11      133.49      133.42      5.76 o 
  -5   4  11       30.05       29.24      2.67 o 
  -4   4  11       11.17       11.90      2.10 o 
  -3   4  11        1.80        0.86      1.48 o 
  -2   4  11        9.65        5.30      1.83 o 
  -1   4  11        2.27       -0.15      1.52 o 
   0   4  11       28.89       33.47      2.95 o 
   1   4  11        2.67        3.85      2.04 o 
   2   4  11        0.87        1.51      1.83 o 
   3   4  11        9.72       10.26      2.64 o 
   4   4  11       96.53       95.98     16.41 o 
   5   4  11        3.18        1.99      3.24 o 
 -10   5  11       39.03       42.97      5.65 o 
  -9   5  11       58.19       62.60      7.58 o 
  -8   5  11       69.46       78.51      7.46 o 
  -7   5  11        0.42       -0.83      1.83 o 
  -6   5  11       13.74       17.01      2.51 o 
  -5   5  11        0.66        2.12      1.71 o 
  -4   5  11      185.49      189.52      8.44 o 
  -3   5  11      368.62      386.25     10.12 o 
  -2   5  11        9.19        4.45      2.03 o 
  -1   5  11       48.60       51.41      5.92 o 
   0   5  11      214.31      210.10      8.14 o 
   1   5  11       17.54       12.43      2.85 o 
   2   5  11        8.22        5.24      2.30 o 
   3   5  11      104.44      100.54      8.45 o 
   4   5  11      107.69      106.18     11.64 o 
   5   5  11       16.43       15.87      5.77 o 
  -9   6  11       10.82        7.27      4.18 o 
  -8   6  11        7.41       12.45      4.62 o 
  -7   6  11        0.00        1.07      2.60 o 
  -6   6  11        0.00        1.82      2.19 o 
  -5   6  11       25.28       20.46      3.22 o 
  -4   6  11        7.16        6.57      2.48 o 
  -3   6  11      110.16      126.96      6.93 o 
  -2   6  11       46.90       46.33      4.48 o 
  -1   6  11       45.72       54.82      4.34 o 
   0   6  11       74.47       58.82      5.14 o 
   1   6  11        3.73        2.46      2.56 o 
   2   6  11      220.38      249.33     10.17 o 
   3   6  11      130.16      121.64      7.30 o 
  -7   7  11        0.02        3.09      4.13 o 
  -6   7  11       32.13       20.41      4.44 o 
  -5   7  11       12.91       16.63      4.05 o 
  -4   7  11       76.97       78.49      8.32 o 
  -3   7  11       10.39        9.40      2.74 o 
  -2   7  11      152.49      158.99      8.44 o 
  -1   7  11      129.83      115.69      7.47 o 
   0   7  11       13.28       13.77      3.52 o 
   1   7  11        0.65        1.51      3.06 o 
 -12   0  12       58.53       81.24      8.12 o 
 -10   0  12       49.99       60.08      6.69 o 
  -8   0  12       16.29       19.84      4.00 o 
  -6   0  12       18.72       16.47      3.34 o 
  -4   0  12        9.21        9.55      3.53 o 
  -2   0  12       99.57       89.90      6.24 o 
   0   0  12        1.34        4.84      2.36 o 
   2   0  12        3.27        1.45      2.16 o 
   4   0  12       33.01       32.39      4.36 o 
   6   0  12      926.33      969.03     29.79 o 
 -12   1  12       44.60       61.44      5.35 o 
 -11   1  12        2.87        3.99      2.59 o 
 -10   1  12       51.79       55.62      4.43 o 
  -9   1  12        5.12        4.62      2.40 o 
  -8   1  12        6.53        4.36      1.91 o 
  -7   1  12      136.82      134.95      6.46 o 
  -6   1  12       32.26       36.66      3.66 o 
  -5   1  12        1.53        1.22      1.56 o 
  -4   1  12      648.51      637.46     11.91 o 
  -3   1  12      258.21      257.10     10.81 o 
  -2   1  12        0.24        0.01      1.42 o 
  -1   1  12        0.21        0.94      1.37 o 
   0   1  12        5.18        2.20      1.83 o 
   1   1  12       36.29       39.47      3.21 o 
   2   1  12       37.55       38.50      3.11 o 
   3   1  12       89.15       91.89      6.84 o 
   4   1  12       16.33       17.78      2.58 o 
   5   1  12       51.93       61.36      5.16 o 
   6   1  12       21.94       23.21      3.82 o 
 -12   2  12       70.18       87.53      7.78 o 
 -11   2  12       44.71       52.45      5.22 o 
 -10   2  12        6.46        2.71      2.55 o 
  -9   2  12        5.91        6.31      2.54 o 
  -8   2  12       88.24       89.12      5.60 o 
  -7   2  12       13.38       10.13      2.27 o 
  -6   2  12      305.73      277.14      9.23 o 
  -5   2  12       62.87       63.94      4.26 o 
  -4   2  12       38.21       39.79      3.26 o 
  -3   2  12      127.81      125.32      5.28 o 
  -2   2  12        2.69        3.68      1.83 o 
  -1   2  12      127.23      125.00      6.69 o 
   0   2  12        6.43        5.14      1.86 o 
   1   2  12       31.97       30.55      2.80 o 
   2   2  12       35.66       35.65      3.16 o 
   3   2  12       15.05       14.13      3.01 o 
   4   2  12       90.62       82.79      5.53 o 
   5   2  12       13.28        8.55      3.60 o 
 -11   3  12       85.53       84.36      8.33 o 
 -10   3  12        0.01       -0.55      2.30 o 
  -9   3  12      110.53       94.33      7.45 o 
  -8   3  12      156.91      149.98      7.48 o 
  -7   3  12       38.40       39.65      3.77 o 
  -6   3  12       99.81       94.65      5.39 o 
  -5   3  12       12.37       14.55      2.55 o 
  -4   3  12       41.69       40.74      3.58 o 
  -3   3  12        3.06        4.70      1.85 o 
  -2   3  12       88.78       79.36      5.28 o 
  -1   3  12       17.80       23.74      3.45 o 
   0   3  12       71.61       73.46      5.33 o 
   1   3  12      129.46      134.29      5.86 o 
   2   3  12        6.07       11.04      2.87 o 
   3   3  12       28.36       25.43      3.24 o 
   4   3  12        3.07        2.41      2.20 o 
   5   3  12       62.44       64.01      6.95 o 
 -10   4  12        0.48       -0.61      3.32 o 
  -9   4  12       31.24       25.65      3.89 o 
  -8   4  12        1.76        0.75      2.34 o 
  -7   4  12        0.00       -0.24      2.03 o 
  -6   4  12       72.72       85.66      5.25 o 
  -5   4  12       56.93       44.36      3.96 o 
  -4   4  12        0.90        1.56      1.82 o 
  -3   4  12      101.58       93.38      5.48 o 
  -2   4  12       34.10       37.90      3.64 o 
  -1   4  12       14.13       18.40      3.37 o 
   0   4  12       47.84       43.68      3.85 o 
   1   4  12       95.36       88.63      6.57 o 
   2   4  12      144.70      145.56      7.71 o 
   3   4  12       33.45       29.01      4.42 o 
   4   4  12        0.47       -0.02      2.36 o 
  -9   5  12        0.08        1.44      3.40 o 
  -8   5  12       11.29       10.30      3.65 o 
  -7   5  12      173.69      191.84      8.67 o 
  -6   5  12        9.92       11.42      2.75 o 
  -5   5  12        0.15        0.62      1.95 o 
  -4   5  12      180.85      158.42      7.38 o 
  -3   5  12      252.32      238.35      9.35 o 
  -2   5  12        0.11       -0.13      1.85 o 
  -1   5  12        0.10       -0.14      1.98 o 
   0   5  12       96.30       87.13      6.60 o 
   1   5  12       69.04       73.98      6.01 o 
   2   5  12        0.05        0.99      2.28 o 
   3   5  12        0.23        4.09      3.36 o 
  -8   6  12       19.60       24.14      5.39 o 
  -7   6  12       21.69       17.85      4.52 o 
  -6   6  12        0.68        2.07      2.55 o 
  -5   6  12        0.38        0.26      2.26 o 
  -4   6  12       81.53       80.03      5.86 o 
  -3   6  12        4.74        4.85      2.50 o 
  -2   6  12      243.12      225.73      9.34 o 
  -1   6  12       69.76       81.44      8.04 o 
   0   6  12       52.02       50.26      5.45 o 
   1   6  12       50.36       54.34      5.56 o 
  -4   7  12       26.14       25.71      4.51 o 
  -3   7  12        1.20        3.59      2.74 o 
  -2   7  12       36.03       43.46      5.43 o 
 -11   0  13      189.28      193.74     12.17 o 
  -9   0  13       36.24       38.12      6.76 o 
  -7   0  13     1177.13     1111.28     33.53 o 
  -5   0  13      292.92      352.87     16.41 o 
  -3   0  13        0.27        0.97      2.57 o 
  -1   0  13       78.78       79.62      6.57 o 
   1   0  13      226.22      256.13     17.56 o 
   3   0  13      130.39      121.69     10.09 o 
 -11   1  13      103.90      104.79      7.49 o 
 -10   1  13        4.54        5.94      2.81 o 
  -9   1  13       42.52       44.65      4.52 o 
  -8   1  13        1.38        1.46      2.15 o 
  -7   1  13      171.55      171.35     10.89 o 
  -6   1  13      159.15      144.10      7.63 o 
  -5   1  13       21.55       15.53      3.03 o 
  -4   1  13      175.93      162.50      7.79 o 
  -3   1  13        0.85        4.14      1.89 o 
  -2   1  13        0.28       -0.03      1.56 o 
  -1   1  13        5.49        5.76      1.89 o 
   0   1  13       51.40       51.17      3.73 o 
   1   1  13       22.78       20.28      3.92 o 
   2   1  13        8.13        5.97      1.99 o 
   3   1  13      324.55      310.60     13.39 o 
   4   1  13        0.82       -1.98      2.03 o 
 -11   2  13       11.77        8.48      3.64 o 
 -10   2  13        0.70        4.03      2.69 o 
  -9   2  13        3.38        3.65      2.62 o 
  -8   2  13        4.45        8.33      2.74 o 
  -7   2  13       26.97       26.44      3.57 o 
  -6   2  13       48.84       41.11      3.83 o 
  -5   2  13      110.26      108.36      6.55 o 
  -4   2  13      239.20      254.08      9.92 o 
  -3   2  13      522.32      534.76     16.69 o 
  -2   2  13      125.60      114.20     10.97 o 
  -1   2  13       30.94       22.60      3.18 o 
   0   2  13       27.08       30.28      3.09 o 
   1   2  13        1.13        1.23      1.80 o 
   2   2  13       35.21       36.68      5.35 o 
   3   2  13       90.52       92.12      6.67 o 
   4   2  13        0.96        1.49      2.36 o 
 -10   3  13        1.36       -1.03      2.89 o 
  -9   3  13        0.73       -1.19      2.40 o 
  -8   3  13       33.52       35.61      4.20 o 
  -7   3  13       64.78       76.93      5.67 o 
  -6   3  13        2.04        1.54      2.31 o 
  -5   3  13        2.27        1.91      1.89 o 
  -4   3  13       59.25       48.58      4.39 o 
  -3   3  13       33.07       34.48      4.08 o 
  -2   3  13        0.15        0.55      1.87 o 
  -1   3  13       65.33       53.75      4.51 o 
   0   3  13       22.85       18.76      4.42 o 
   1   3  13       10.82       10.11      3.10 o 
   2   3  13       54.60       65.13      5.53 o 
   3   3  13       38.69       39.25     11.57 o 
   4   3  13       19.33        9.65      9.86 o 
  -9   4  13        0.93       -1.37      2.82 o 
  -8   4  13       56.11       65.56      5.65 o 
  -7   4  13       60.34       55.91      5.07 o 
  -6   4  13       15.39       18.88      3.50 o 
  -5   4  13       87.23       96.80      8.33 o 
  -4   4  13        5.99        3.70      2.54 o 
  -3   4  13      132.30      133.92      7.50 o 
  -2   4  13        0.03        0.16      2.13 o 
  -1   4  13      126.49      141.39      7.74 o 
   0   4  13        2.78        8.12      2.94 o 
   1   4  13       30.20       29.50      4.46 o 
   2   4  13       49.42       58.31      5.66 o 
   3   4  13      108.07      127.59      7.95 o 
  -8   5  13       96.99      109.82      9.21 o 
  -7   5  13       18.52       16.27      3.70 o 
  -6   5  13       37.20       42.24      4.63 o 
  -5   5  13       55.16       56.24      5.07 o 
  -4   5  13        7.43        7.56      2.78 o 
  -3   5  13      247.01      223.81     11.21 o 
  -2   5  13       28.97       24.84      3.91 o 
  -1   5  13       12.18        6.12      3.14 o 
   0   5  13       44.63       58.21      7.45 o 
   1   5  13      130.35      131.04      8.75 o 
  -5   6  13        0.31        2.24      2.85 o 
  -4   6  13       37.76       54.06      5.97 o 
  -3   6  13       12.11        8.42      3.27 o 
  -2   6  13       18.80       16.41      4.36 o 
  -1   6  13       14.55       22.57      7.20 o 
 -10   0  14      200.14      216.93     15.99 o 
  -8   0  14        2.04       10.78      4.49 o 
  -6   0  14      150.47      170.66     13.09 o 
  -4   0  14        1.17        3.52      3.05 o 
  -2   0  14       29.55       29.22      5.24 o 
   0   0  14       23.94       22.22      4.16 o 
   2   0  14       94.15       98.11     10.64 o 
 -10   1  14        2.10        3.01      3.26 o 
  -9   1  14        2.93        6.37      3.02 o 
  -8   1  14       72.33       80.72      9.54 o 
  -7   1  14       18.41       17.75      4.96 o 
  -6   1  14      297.70      304.39     13.98 o 
  -5   1  14      412.98      418.44     13.21 o 
  -4   1  14       19.01       19.70      3.35 o 
  -3   1  14       96.85       85.25      7.12 o 
  -2   1  14       12.14       13.03      2.52 o 
  -1   1  14      200.06      180.10      7.41 o 
   0   1  14       68.45       57.01      4.22 o 
   1   1  14       24.81       23.68      3.43 o 
   2   1  14       26.20       27.52      3.51 o 
   3   1  14      105.39      117.95      7.98 o 
 -10   2  14        3.27       -1.92      3.04 o 
  -9   2  14        0.02        0.91      3.21 o 
  -8   2  14      191.15      178.58      9.92 o 
  -7   2  14        1.91       -0.49      2.57 o 
  -6   2  14      476.66      457.39     16.96 o 
  -5   2  14       34.64       34.43      4.40 o 
  -4   2  14        5.00        4.55      2.63 o 
  -3   2  14        5.06        1.83      2.20 o 
  -2   2  14       23.71       22.57      3.27 o 
  -1   2  14       18.04       14.93      2.79 o 
   0   2  14        0.79        2.49      2.04 o 
   1   2  14       31.70       37.01      4.96 o 
   2   2  14       98.30       95.01      7.34 o 
  -9   3  14        7.37        8.15      3.59 o 
  -8   3  14       22.42       25.40      4.75 o 
  -7   3  14        7.41       13.71      3.54 o 
  -6   3  14       23.12       27.94      4.33 o 
  -5   3  14      160.38      190.22     11.33 o 
  -4   3  14       73.86       74.54      6.10 o 
  -3   3  14      292.44      296.97     11.05 o 
  -2   3  14      326.61      312.71     11.24 o 
  -1   3  14       77.34       71.60      5.75 o 
   0   3  14       25.72       33.38      4.91 o 
   1   3  14       42.55       57.64      6.05 o 
   2   3  14        6.27        9.16      4.02 o 
  -8   4  14       53.80       72.45      6.43 o 
  -7   4  14        7.61        8.22      3.68 o 
  -6   4  14       30.83       37.42      7.16 o 
  -5   4  14       11.07       12.79      3.30 o 
  -4   4  14       32.01       33.30      4.41 o 
  -3   4  14       88.03       93.65      6.67 o 
  -2   4  14       43.47       49.57      4.93 o 
  -1   4  14       10.66        8.90      3.48 o 
   0   4  14       40.97       57.46      6.81 o 
   1   4  14       10.46        8.19      4.15 o 
  -6   5  14       33.22       35.78     14.47 o 
  -5   5  14       11.38        9.48      3.65 o 
  -4   5  14        3.77        7.46      3.63 o 
  -3   5  14       86.02       93.59      7.34 o 
  -2   5  14       12.58       10.45      4.07 o 
  -9   0  15       31.09       32.67      8.30 o 
  -7   0  15      148.13      152.00     13.14 o 
  -5   0  15      117.20      106.84     17.48 o 
  -3   0  15        7.30        5.99      3.96 o 
  -1   0  15       40.26       43.90      5.87 o 
   1   0  15        5.64        7.56      8.91 o 
  -9   1  15        8.56       14.09      5.83 o 
  -8   1  15       44.14       33.89      5.30 o 
  -7   1  15      156.06      149.68      9.21 o 
  -6   1  15       92.06       96.88      7.40 o 
  -5   1  15       75.77       82.32      6.58 o 
  -4   1  15        2.77        1.71      2.48 o 
  -3   1  15       31.93       26.13      3.69 o 
  -2   1  15       78.87       82.49      5.79 o 
  -1   1  15       20.84       17.83      3.38 o 
   0   1  15        3.16        4.41      2.68 o 
   1   1  15       96.49       90.35      6.82 o 
  -8   2  15       20.33       24.00      4.86 o 
  -7   2  15        1.40       -0.97      2.99 o 
  -6   2  15        7.70        5.65      3.38 o 
  -5   2  15       33.34       34.60      4.62 o 
  -4   2  15       70.77       78.24      6.39 o 
  -3   2  15       52.69       50.57      5.02 o 
  -2   2  15      102.68       97.28      6.21 o 
  -1   2  15       22.86       23.07      4.66 o 
   0   2  15       27.10       19.24      5.90 o 
  -7   3  15        8.49        4.30      3.49 o 
  -6   3  15      100.61       93.61      7.90 o 
  -5   3  15       59.81       67.86      6.79 o 
  -4   3  15       61.93       67.50      6.43 o 
  -3   3  15       45.71       42.47      5.38 o 
  -2   3  15        6.92       12.10      3.44 o 
  -1   3  15       19.87       25.03      5.11 o 
  -6   0  16        2.64        6.66      5.77 o 
  -4   0  16       10.97       17.24      6.39 o 
  -2   0  16        8.81        7.13      6.29 o 
  -5   1  16       26.21       28.39      5.29 o 
  -4   1  16        7.86       11.13      4.03 o 
  -3   1  16       31.03       30.05      7.27 o 
                                                 
